# Supplementary material for: Virulence and genome analysis of three historical Francisella tularensis ssp. holarctica isolates for development of a Type B test panel
Source: Front Cell Infect Microbiol. 2025 Dec 3;15:1679606. doi: 10.3389/fcimb.2025.1679606 (PMC12713356; doi:10.3389/fcimb.2025.1679606)
Supplement: Supplementary file 2 [file Table1.xlsx]

## Sheet: Type_B_isolates_relative_to_LVS
Strain	POS (rel to LVS)	REF (LVS)	ALT	Variant Type	Variant Severity	REFSEQ Locus Tag	Gene Name	Gene Start	Gene End	Strand	Nucleotide change	Protein change	Variant NT/Total NT (in gene)	Variant AA/Total AA (in gene)
FRAN025	163673	C	T	stop gained	HIGH	FTL_0158	Acid phosphatase (EC 3.1.3.2)	162734	164209	+	940C>T	Gln314*	940/1476	314/491
FRAN025	258097	G	A	stop gained	HIGH	FTL_0271	Gll0911 protein	257786	258376	+	312G>A	Trp104*	312/591	104/196
FRAN025	305984	A	G	stop lost	HIGH	FTL_0320	L-aspartate-beta-decarboxylase	305982	307499	-	1516T>C	Ter506Glnext*?	1516/1518	506/505
FRAN025	309373	T	G	stop lost	HIGH	FTL_0323	#N/A	#N/A	#N/A	#N/A	737A>C	Ter246Serext*?	737/738	246/245
FRAN025	328823	T	G	stop lost	HIGH	FTL_0348	#N/A	#N/A	#N/A	#N/A	562T>G	Ter188Gluext*?	562/564	188/187
FRAN025	442716	C	T	stop gained	HIGH	FTL_0467	hypothetical protein	442569	442838	-	123G>A	Trp41*	123/270	41/89
FRAN025	442789	T	C	stop lost	HIGH	FTL_0468	Mobile element protein	442789	443469	-	654A>G	Ter218Trpext*?	654/654	218/217
FRAN025	488350	G	T	stop gained	HIGH	FTL_0502	Agmatine deiminase (EC 3.5.3.12)	487684	488544	+	667G>T	Glu223*	667/861	223/286
FRAN025	621113	C	A	stop gained	HIGH	FTL_0633	Rhodanese-related sulfurtransferases	620610	621128	+	504C>A	Tyr168*	504/519	168/172
FRAN025	635619	C	T	stop gained	HIGH	FTL_0652	Putative inner membrane protein	635603	636139	-	521G>A	Trp174*	521/537	174/178
FRAN025	659993	A	G	stop lost	HIGH	FTL_0672	Aspartate 1-decarboxylase (EC 4.1.1.11)	659991	660266	-	274T>C	Ter92Glnext*?	274/276	92/91
FRAN025	766495	C	T	stop gained	HIGH	FTL_0779	#N/A	#N/A	#N/A	#N/A	574C>T	Arg192*	574/678	192/225
FRAN025	766924	C	T	stop gained	HIGH	FTL_0780	Cold shock protein of CSP family / hypothetical domain	766774	767205	+	151C>T	Gln51*	151/432	51/143
FRAN025	779859	C	T	stop gained	HIGH	FTL_0794	#N/A	#N/A	#N/A	#N/A	211C>T	Gln71*	211/711	71/236
FRAN025	803130	C	T	stop gained	HIGH	FTL_0819	#N/A	#N/A	#N/A	#N/A	110G>A	Trp37*	110/402	37/133
FRAN025	886557	G	T	stop gained	HIGH	FTL_0913	#N/A	#N/A	#N/A	#N/A	40G>T	Glu14*	40/1215	14/404
FRAN025	971516	T	C	start lost	HIGH	FTL_1006	#N/A	#N/A	#N/A	#N/A	2T>C	Met1?	2/345	1/114
FRAN025	1127356	C	A	stop gained	HIGH	FTL_1175	#N/A	#N/A	#N/A	#N/A	190G>T	Gly64*	190/846	64/281
FRAN025	1232164	T	C	stop lost	HIGH	FTL_1291	#N/A	#N/A	#N/A	#N/A	316T>C	Ter106Glnext*?	316/318	106/105
FRAN025	1313492	C	T	stop gained	HIGH	FTL_1382	#N/A	#N/A	#N/A	#N/A	512G>A	Trp171*	512/564	171/187
FRAN025	1498467	G	A	stop gained	HIGH	FTL_1570	Phospholipase D family protein	1497910	1499127	+	558G>A	Trp186*	558/1218	186/405
FRAN025	1561529	G	A	stop gained	HIGH	FTL_1631	hypothetical protein	1561074	1562108	-	580C>T	Gln194*	580/1035	194/344
FRAN025	1819695	T	G	stop lost	HIGH	FTL_1887	3-isopropylmalate dehydrogenase (EC 1.1.1.85)	1819695	1820045	-	411A>C	Ter137Tyrext*?	411/411	137/136
FRAN025	21392	C	T	synonymous	LOW	FTL_0023	Mobile element protein	21746	22258	+	15C>T	Ser5Ser	15/882	5/293
FRAN025	33755	C	T	synonymous	LOW	FTL_0032	Thiopurine S-methyltransferase (EC 2.1.1.67)	33485	34165	-	411G>A	Leu137Leu	411/681	137/226
FRAN025	51585	T	G	synonymous	LOW	FTL_0050	Predicted purine nucleoside transporter, MFS superfamily	51483	52169	-	585A>C	Ile195Ile	585/687	195/228
FRAN025	58431	G	A	synonymous	LOW	FTL_0058	Tyrosine-specific transport protein	57891	58994	-	666C>T	Ser222Ser	666/1206	222/401
FRAN025	61629	T	A	synonymous	LOW	FTL_0062	Transcriptional regulator, LysR family	61557	62048	-	420A>T	Pro140Pro	420/492	140/163
FRAN025	77455	G	A	synonymous	LOW	FTL_0080	Mobile element protein	76775	77236	-	150C>T	Ser50Ser	150/831	50/276
FRAN025	103899	A	C	synonymous	LOW	FTL_0112	T6SS component TssC (ImpC/VipB)	103420	104940	+	480A>C	Gly160Gly	480/1521	160/506
FRAN025	108843	A	C	synonymous	LOW	FTL_0116	hypothetical protein	107403	111389	-	2547T>G	Ala849Ala	2547/3987	849/1328
FRAN025	129954	C	T	synonymous	LOW	FTL_0127	NAD-dependent formate dehydrogenase (EC 1.2.1.2)	129871	130587	+	84C>T	Ser28Ser	84/717	28/238
FRAN025	170542	A	G	synonymous	LOW	FTL_0167	DNA repair helicase rad25	169574	172315	-	1774T>C	Leu592Leu	1774/2742	592/913
FRAN025	176698	A	G	synonymous	LOW	FTL_0172	UDP-N-acetylmuramate--L-alanine ligase (EC 6.3.2.8)	175402	176757	-	60T>C	Ile20Ile	60/1356	20/451
FRAN025	176890	T	C	synonymous	LOW	FTL_0173	Shikimate 5-dehydrogenase I alpha (EC 1.1.1.25)	176824	177534	-	708A>G	Ala236Ala	708/774	236/257
FRAN025	178946	T	C	synonymous	LOW	FTL_0177	Membrane protein insertion efficiency factor YidD	178703	178975	+	220T>C	Leu74Leu	220/249	74/82
FRAN025	179208	G	A	synonymous	LOW	FTL_0178	Inner membrane protein translocase and chaperone YidC, long form	178984	180639	+	225G>A	Lys75Lys	225/1656	75/551
FRAN025	181506	A	C	synonymous	LOW	FTL_0179	Lipid A biosynthesis lauroyl acyltransferase (EC 2.3.1.241)	180646	181545	+	861A>C	Arg287Arg	861/900	287/299
FRAN025	185268	C	T	synonymous	LOW	FTL_0186	hypothetical protein	185208	186326	-	1059G>A	Gly353Gly	1059/1119	353/372
FRAN025	216895	T	C	synonymous	LOW	FTL_0217	Fumarate hydratase class II (EC 4.2.1.2)	216725	218116	+	171T>C	Asn57Asn	171/1392	57/463
FRAN025	251627	G	A	synonymous	LOW	FTL_0266	Mobile element protein	250761	251273	-	15C>T	Ser5Ser	15/882	5/293
FRAN025	253455	C	T	synonymous	LOW	FTL_0267	Chaperone protein HtpG	251803	253689	+	1653C>T	His551His	1653/1887	551/628
FRAN025	267246	G	A	synonymous	LOW	FTL_0282	Permease of the drug/metabolite transporter (DMT) superfamily	266991	267746	-	630C>T	Tyr210Tyr	630/885	210/294
FRAN025	271745	T	C	synonymous	LOW	FTL_0285	Inactive (p)ppGpp 3'-pyrophosphohydrolase domain / GTP pyrophosphokinase (EC 2.7.6.5), (p)ppGpp synthetase I	270021	271964	+	1725T>C	Ala575Ala	1725/1944	575/647
FRAN025	277302	T	G	synonymous	LOW	FTL_0292	#N/A	#N/A	#N/A	#N/A	627A>C	Val209Val	627/1005	209/334
FRAN025	284600	A	G	synonymous	LOW	FTL_0298	hypothetical protein	284034	285995	+	567A>G	Lys189Lys	567/1962	189/653
FRAN025	290476	C	A	synonymous	LOW	FTL_0304	Na+/H+ antiporter, NhaP family	290059	291357	-	882G>T	Leu294Leu	882/1299	294/432
FRAN025	290671	G	A	synonymous	LOW	FTL_0304	Na+/H+ antiporter, NhaP family	290059	291357	-	687C>T	Val229Val	687/1299	229/432
FRAN025	292535	G	A	synonymous	LOW	FTL_0306	Tryptophanyl-tRNA synthetase (EC 6.1.1.2)	292094	293098	-	564C>T	Ala188Ala	564/1005	188/334
FRAN025	292757	G	T	synonymous	LOW	FTL_0306	Tryptophanyl-tRNA synthetase (EC 6.1.1.2)	292094	293098	-	342C>A	Ala114Ala	342/1005	114/334
FRAN025	300015	C	A	synonymous	LOW	FTL_0311	Dihydrolipoamide dehydrogenase of pyruvate dehydrogenase complex (EC 1.8.1.4)	299866	301278	+	150C>A	Ile50Ile	150/1413	50/470
FRAN025	310687	G	A	synonymous	LOW	FTL_0325	Outer membrane lipoprotein omp16 precursor	310408	311661	-	975C>T	Ser325Ser	975/1254	325/417
FRAN025	316964	C	T	synonymous	LOW	FTL_0334	Tol-Pal system beta propeller repeat protein TolB	316902	318209	+	63C>T	Asp21Asp	63/1308	21/435
FRAN025	322522	C	T	synonymous	LOW	FTL_0341	Cryptochrome	322181	322786	+	342C>T	Thr114Thr	342/606	114/201
FRAN025	335733	G	A	synonymous	LOW	FTL_0359	Type IV pili fiber building block protein	335055	335957	-	225C>T	Phe75Phe	225/903	75/300
FRAN025	337331	T	G	synonymous	LOW	FTL_0361	LemA protein	337139	337714	-	384A>C	Thr128Thr	384/576	128/191
FRAN025	341742	T	C	synonymous	LOW	FTL_0368	#N/A	#N/A	#N/A	#N/A	648A>G	Leu216Leu	648/1020	216/339
FRAN025	363344	C	A	synonymous	LOW	FTL_0393	putative membrane-associated phospholipid phosphatase, PAP2 superfamily	362697	363416	+	648C>A	Ile216Ile	648/720	216/239
FRAN025	370534	A	G	synonymous	LOW	FTL_0400	Mobile element protein	370444	371097	-	537T>C	Thr179Thr	537/627	179/208
FRAN025	381727	A	G	synonymous	LOW	FTL_0413	UDP-N-acetylglucosamine 1-carboxyvinyltransferase (EC 2.5.1.7)	380779	382083	-	357T>C	Gly119Gly	357/1305	119/434
FRAN025	385731	G	A	synonymous	LOW	FTL_0417	#N/A	#N/A	#N/A	#N/A	150C>T	Ser50Ser	150/828	50/275
FRAN025	395829	T	C	synonymous	LOW	FTL_0428	Chromosome (plasmid) partitioning protein ParB	395626	396540	+	204T>C	Ile68Ile	204/915	68/304
FRAN025	407489	T	C	synonymous	LOW	FTL_0439	putative lipoprotein	406497	408107	+	1038T>C	Asn346Asn	1038/1656	346/551
FRAN025	408256	C	T	synonymous	LOW	FTL_0440	Mobile element protein	408610	409071	+	15C>T	Ser5Ser	15/831	5/276
FRAN025	408391	C	T	synonymous	LOW	FTL_0440	Mobile element protein	408610	409071	+	150C>T	Ser50Ser	150/831	50/276
FRAN025	410975	T	C	synonymous	LOW	FTL_0443	D-galactonate transporter	410837	412060	-	1167A>G	Pro389Pro	1167/1305	389/434
FRAN025	422544	T	C	synonymous	LOW	FTL_0447	hypothetical protein	421977	423032	-	489A>G	Glu163Glu	489/1056	163/351
FRAN025	433688	C	T	synonymous	LOW	FTL_0459	Methionine aminopeptidase (EC 3.4.11.18)	433302	434030	+	429C>T	Gly143Gly	429/771	143/256
FRAN025	436500	T	C	synonymous	LOW	FTL_0462	DNA topoisomerase IV subunit A (EC 5.99.1.3)	435925	437997	+	729T>C	Arg243Arg	729/2226	243/741
FRAN025	439030	T	C	synonymous	LOW	FTL_0464	hypothetical protein	438670	439269	-	240A>G	Ala80Ala	240/600	80/199
FRAN025	460686	G	A	synonymous	LOW	FTL_0482	Pullulanase (EC 3.2.1.41)	460512	463724	-	3039C>T	Tyr1013Tyr	3039/3213	1013/1070
FRAN025	467840	T	G	synonymous	LOW	FTL_0485	Glucose-1-phosphate adenylyltransferase (EC 2.7.7.27)	468084	468920	+	192T>G	Gly64Gly	192/1272	64/423
FRAN025	470635	A	G	synonymous	LOW	FTL_0487	Glycogen phosphorylase (EC 2.4.1.1)	470504	472777	+	132A>G	Glu44Glu	132/2274	44/757
FRAN025	483771	G	A	synonymous	LOW	FTL_0498	Threonine synthase (EC 4.2.3.1)	482791	484083	+	981G>A	Lys327Lys	981/1293	327/430
FRAN025	488187	A	G	synonymous	LOW	FTL_0502	Agmatine deiminase (EC 3.5.3.12)	487684	488544	+	504A>G	Glu168Glu	504/861	168/286
FRAN025	505954	C	A	synonymous	LOW	FTL_0525	Fumarate hydratase class I, aerobic (EC 4.2.1.2)	505163	506677	+	792C>A	Thr264Thr	792/1515	264/504
FRAN025	514163	C	T	synonymous	LOW	FTL_0533	DNA gyrase subunit A (EC 5.99.1.3)	513894	516500	+	270C>T	Val90Val	270/2607	90/868
FRAN025	528277	A	G	synonymous	LOW	FTL_0545	Phosphatidylcholine synthase (EC 2.7.8.24)	527959	528723	-	447T>C	Tyr149Tyr	447/765	149/254
FRAN025	535690	C	T	synonymous	LOW	FTL_0553	Signal peptidase I (EC 3.4.21.89)	535304	535870	+	684C>T	Asn228Asn	684/864	228/287
FRAN025	548997	T	C	synonymous	LOW	FTL_0570	#N/A	#N/A	#N/A	#N/A	57T>C	Ile19Ile	57/402	19/133
FRAN025	549699	T	C	synonymous	LOW	FTL_0571	putative lipoprotein	549673	550125	+	183T>C	Pro61Pro	183/609	61/202
FRAN025	554252	T	G	synonymous	LOW	FTL_0575	Mobile element protein	554219	554887	-	609A>C	Ala203Ala	609/642	203/213
FRAN025	562876	A	G	synonymous	LOW	FTL_0584	3-hydroxyacyl-CoA dehydrogenase [fadN-fadA-fadE operon] (EC 1.1.1.35) / Enoyl-CoA hydratase [fadN-fadA-fadE operon] (EC 4.2.1.17)	562153	564849	-	1974T>C	Asn658Asn	1974/2697	658/898
FRAN025	566497	G	T	synonymous	LOW	FTL_0585	Acyl-CoA dehydrogenase	564922	567162	-	666C>A	Leu222Leu	666/2241	222/746
FRAN025	573938	A	G	synonymous	LOW	FTL_0590	ATP-dependent helicase HrpA	572637	576971	+	1302A>G	Arg434Arg	1302/4335	434/1444
FRAN025	578068	T	C	synonymous	LOW	FTL_0591	Mobile element protein	577505	578185	+	537T>C	Thr179Thr	537/654	179/217
FRAN025	590597	A	C	synonymous	LOW	FTL_0602	formyltransferase	590061	590786	+	537A>C	Ser179Ser	537/726	179/241
FRAN025	603726	A	G	synonymous	LOW	FTL_0613	Mobile element protein	603576	604289	-	537T>C	Thr179Thr	537/687	179/228
FRAN025	610475	C	T	synonymous	LOW	FTL_0620	Uncharacterized metal-dependent hydrolase YcfH	609798	610565	+	678C>T	Ile226Ile	678/768	226/255
FRAN025	611155	T	G	synonymous	LOW	FTL_0621	#N/A	#N/A	#N/A	#N/A	465T>G	Pro155Pro	465/1101	155/366
FRAN025	611896	A	G	synonymous	LOW	FTL_0622	Mobile element protein	611800	612459	-	537T>C	Thr179Thr	537/633	179/210
FRAN025	613034	A	G	synonymous	LOW	FTL_0623	Uncharacterized efflux ABC transporter, ATP-binding protein YadG	612750	613673	+	285A>G	Glu95Glu	285/924	95/307
FRAN025	620702	G	A	synonymous	LOW	FTL_0633	Rhodanese-related sulfurtransferases	620610	621128	+	93G>A	Glu31Glu	93/519	31/172
FRAN025	640097	C	T	synonymous	LOW	FTL_0656	hypothetical protein	639060	640217	+	1038C>T	Asp346Asp	1038/1158	346/385
FRAN025	646034	T	C	synonymous	LOW	FTL_0664	Permease of the drug/metabolite transporter (DMT) superfamily	645551	646423	-	390A>G	Leu130Leu	390/873	130/290
FRAN025	679586	C	A	synonymous	LOW	FTL_0691	Di-tripeptide/H+ symporter	679337	680818	-	1233G>T	Thr411Thr	1233/1482	411/493
FRAN025	696039	C	T	synonymous	LOW	FTL_0706	O-antigen polymerase	695694	697025	+	346C>T	Leu116Leu	346/1332	116/443
FRAN025	710080	A	G	synonymous	LOW	FTL_0718	Cysteine desulfurase (EC 2.8.1.7)	709853	711028	+	228A>G	Glu76Glu	228/1176	76/391
FRAN025	722567	C	T	synonymous	LOW	FTL_0733	Mobile element protein	722921	723433	+	15C>T	Ser5Ser	15/882	5/293
FRAN025	726582	G	A	synonymous	LOW	FTL_0737	Sodium-dependent transporter	726087	727457	-	876C>T	Phe292Phe	876/1371	292/456
FRAN025	729234	G	A	synonymous	LOW	FTL_0739	tRNA-5-carboxymethylaminomethyl-2-thiouridine(34) synthesis protein MnmG	727875	729758	-	525C>T	Ala175Ala	525/1884	175/627
FRAN025	731237	C	T	synonymous	LOW	FTL_0741	hypothetical protein	730970	731875	+	268C>T	Leu90Leu	268/906	90/301
FRAN025	734350	C	T	synonymous	LOW	FTL_0744	Exodeoxyribonuclease I (EC 3.1.11.1)	733757	735205	+	594C>T	Ala198Ala	594/1449	198/482
FRAN025	739444	A	G	synonymous	LOW	FTL_0748	L-Proline/Glycine betaine transporter ProP	739223	740212	+	510A>G	Glu170Glu	510/1278	170/425
FRAN025	741101	C	A	synonymous	LOW	FTL_0749	Mobile element protein	740466	741116	+	609C>A	Thr203Thr	609/624	203/207
FRAN025	744533	G	A	synonymous	LOW	FTL_0752	Protein containing transglutaminase-like domain, putative cysteine protease	743685	745436	+	849G>A	Ala283Ala	849/1752	283/583
FRAN025	755617	G	A	synonymous	LOW	FTL_0766	Gamma-glutamyltranspeptidase (EC 2.3.2.2) @ Glutathione hydrolase (EC 3.4.19.13)	755258	757003	+	420G>A	Ala140Ala	420/1806	140/601
FRAN025	770911	T	C	synonymous	LOW	FTL_0784	hypothetical protein	769603	771351	-	441A>G	Lys147Lys	441/1749	147/582
FRAN025	773534	A	G	synonymous	LOW	FTL_0787	tRNA threonylcarbamoyladenosine biosynthesis protein TsaB	773610	774128	+	45A>G	Val15Val	45/639	15/212
FRAN025	781170	A	G	synonymous	LOW	FTL_0795	Adenylate kinase (EC 2.7.4.3)	780918	781574	-	405T>C	Thr135Thr	405/657	135/218
FRAN025	784069	A	C	synonymous	LOW	FTL_0799	Type IV pilus biogenesis protein PilP	783971	784456	+	204A>C	Ile68Ile	204/591	68/196
FRAN025	792051	C	T	synonymous	LOW	FTL_0805	Proline dehydrogenase (EC 1.5.5.2) / Delta-1-pyrroline-5-carboxylate dehydrogenase (EC 1.2.1.88)	789316	793287	+	2829C>T	Arg943Arg	2829/4065	943/1354
FRAN025	807462	G	A	synonymous	LOW	FTL_0827	Type IV fimbrial assembly protein PilC	807237	808466	-	1005C>T	Asn335Asn	1005/1230	335/409
FRAN025	809261	G	A	synonymous	LOW	FTL_0828	Type IV fimbrial assembly, ATPase PilB	808481	810262	-	1002C>T	Gly334Gly	1002/1782	334/593
FRAN025	823437	C	T	synonymous	LOW	FTL_0841	putative lipoprotein	823141	823572	+	297C>T	Phe99Phe	297/432	99/143
FRAN025	830581	T	G	synonymous	LOW	FTL_0848	Protein translocase subunit SecD	829166	831010	+	1509T>G	Gly503Gly	1509/1938	503/645
FRAN025	834115	C	T	synonymous	LOW	FTL_0852	3-phosphoshikimate 1-carboxyvinyltransferase (EC 2.5.1.19)	833627	834805	+	588C>T	His196His	588/1278	196/425
FRAN025	894503	T	C	synonymous	LOW	FTL_0919	putative membrane protein	893900	895159	-	657A>G	Leu219Leu	657/1260	219/419
FRAN025	912396	G	A	synonymous	LOW	FTL_0942	Predicted thiamin transporter PnuT	911806	912438	+	591G>A	Leu197Leu	591/633	197/210
FRAN025	936758	A	C	synonymous	LOW	FTL_0968	Tyrosyl-tRNA synthetase (EC 6.1.1.1)	935859	936860	+	1089A>C	Ile363Ile	1089/1191	363/396
FRAN025	956165	T	C	synonymous	LOW	FTL_0986	Ribonucleotide reductase of class Ia (aerobic), alpha subunit (EC 1.17.4.1)	955358	957130	-	966A>G	Leu322Leu	966/1773	322/590
FRAN025	960900	G	A	synonymous	LOW	FTL_0992	#N/A	#N/A	#N/A	#N/A	81G>A	Lys27Lys	81/882	27/293
FRAN025	971838	C	T	synonymous	LOW	FTL_1006	#N/A	#N/A	#N/A	#N/A	324C>T	Tyr108Tyr	324/345	108/114
FRAN025	979660	G	A	synonymous	LOW	FTL_1021	hypothetical protein	979517	980572	-	913C>T	Leu305Leu	913/1056	305/351
FRAN025	980723	T	C	synonymous	LOW	FTL_1022	Coproporphyrinogen III oxidase, aerobic (EC 1.3.3.3)	980597	981523	-	801A>G	Gly267Gly	801/927	267/308
FRAN025	1004288	C	T	synonymous	LOW	FTL_1049	DNA primase DnaG	1003683	1005500	+	606C>T	Arg202Arg	606/1818	202/605
FRAN025	1010962	G	A	synonymous	LOW	FTL_1056	#N/A	#N/A	#N/A	#N/A	300C>T	Ser100Ser	300/525	100/174
FRAN025	1011423	G	A	synonymous	LOW	FTL_1057	#N/A	#N/A	#N/A	#N/A	739C>T	Leu247Leu	739/900	247/299
FRAN025	1016463	C	T	synonymous	LOW	FTL_1063	Lipopolysaccharide export system protein LptC	1016275	1016901	+	189C>T	Asn63Asn	189/627	63/208
FRAN025	1039189	A	G	synonymous	LOW	FTL_1091	#N/A	#N/A	#N/A	#N/A	30A>G	Pro10Pro	30/429	10/142
FRAN025	1063063	G	T	synonymous	LOW	FTL_1117	hypothetical protein	1062845	1063675	+	219G>T	Ala73Ala	219/831	73/276
FRAN025	1064259	A	T	synonymous	LOW	FTL_1118	Rhodanese domain protein UPF0176	1063806	1064768	-	534T>A	Thr178Thr	534/987	178/328
FRAN025	1083610	G	A	synonymous	LOW	FTL_1141	3-oxoacyl-[acyl-carrier-protein] synthase, KASIII (EC 2.3.1.180)	1083079	1083891	-	441C>T	Val147Val	441/972	147/323
FRAN025	1088458	C	T	synonymous	LOW	FTL_1146	NAD-dependent glyceraldehyde-3-phosphate dehydrogenase (EC 1.2.1.12)	1088189	1089190	+	270C>T	Val90Val	270/1002	90/333
FRAN025	1094766	A	G	synonymous	LOW	FTL_1152	#N/A	#N/A	#N/A	#N/A	37T>C	Leu13Leu	37/258	13/85
FRAN025	1098538	A	C	synonymous	LOW	FTL_1158	T6SS component TssC (ImpC/VipB)	1098059	1099579	+	480A>C	Gly160Gly	480/1521	160/506
FRAN025	1103482	A	C	synonymous	LOW	FTL_1162	hypothetical protein	1102042	1106028	-	2547T>G	Ala849Ala	2547/3987	849/1328
FRAN025	1158575	G	A	synonymous	LOW	FTL_1209	Small-conductance mechanosensitive channel	1158146	1158784	-	270C>T	Val90Val	270/699	90/232
FRAN025	1174385	G	A	synonymous	LOW	FTL_1225	hypothetical protein	1174349	1175038	-	654C>T	Ile218Ile	654/690	218/229
FRAN025	1184641	C	T	synonymous	LOW	FTL_1237	Membrane protein	1184159	1184998	+	483C>T	His161His	483/840	161/279
FRAN025	1192587	T	C	synonymous	LOW	FTL_1248	Glutathione reductase (EC 1.8.1.7)	1192573	1193934	+	15T>C	His5His	15/1362	5/453
FRAN025	1206275	G	A	synonymous	LOW	FTL_1263	CoA ligase	1205804	1207174	-	900C>T	Phe300Phe	900/1371	300/456
FRAN025	1213436	C	T	synonymous	LOW	FTL_1272	Biotin synthase (EC 2.8.1.6)	1212864	1213805	+	573C>T	Ser191Ser	573/942	191/313
FRAN025	1216220	G	A	synonymous	LOW	FTL_1275	Dethiobiotin synthase BioD (EC 6.3.3.3)	1215645	1216304	+	576G>A	Glu192Glu	576/660	192/219
FRAN025	1218145	C	T	synonymous	LOW	FTL_1278	Hypothetical sugar permease	1218136	1219395	-	1251G>A	Lys417Lys	1251/1260	417/419
FRAN025	1225932	A	G	synonymous	LOW	FTL_1285	Methionyl-tRNA formyltransferase (EC 2.1.2.9)	1225215	1226156	-	225T>C	Leu75Leu	225/942	75/313
FRAN025	1231741	G	A	synonymous	LOW	FTL_1290	Mobile element protein	1230875	1231387	-	15C>T	Ser5Ser	15/882	5/293
FRAN025	1234687	C	T	synonymous	LOW	FTL_1295	Glutamate/gamma-aminobutyrate antiporter	1234474	1235253	-	567G>A	Leu189Leu	567/780	189/259
FRAN025	1237248	C	T	synonymous	LOW	FTL_1298	Mobile element protein	1237467	1237979	+	150C>T	Ser50Ser	150/882	50/293
FRAN025	1238597	A	G	synonymous	LOW	FTL_1300	hypothetical protein	1238465	1238608	-	210T>C	Phe70Phe	210/342	70/113
FRAN025	1246008	A	G	synonymous	LOW	FTL_1308	Dihydrofolate synthase (EC 6.3.2.12) @ Folylpolyglutamate synthase (EC 6.3.2.17)	1245735	1246886	-	909T>C	Ile303Ile	909/1182	303/393
FRAN025	1253638	C	T	synonymous	LOW	FTL_1316	Mobile element protein	1253857	1254369	+	150C>T	Ser50Ser	150/882	50/293
FRAN025	1282237	T	C	synonymous	LOW	FTL_1348	Mobile element protein	1281674	1282513	+	537T>C	Thr179Thr	537/813	179/270
FRAN025	1283109	G	A	synonymous	LOW	FTL_1349	#N/A	#N/A	#N/A	#N/A	15C>T	Ser5Ser	15/828	5/275
FRAN025	1283420	C	T	synonymous	LOW	FTL_1350	Glycyl-tRNA synthetase beta chain (EC 6.1.1.14)	1283273	1285357	-	1938G>A	Leu646Leu	1938/2085	646/694
FRAN025	1295613	A	G	synonymous	LOW	FTL_1362	Lysine 2,3-aminomutase (EC 5.4.3.2)	1295070	1296056	-	444T>C	Ile148Ile	444/987	148/328
FRAN025	1308315	A	G	synonymous	LOW	FTL_1374	LPS-assembly protein LptD @ Organic solvent tolerance protein precursor	1306909	1308687	+	1455A>G	Leu485Leu	1455/1827	485/608
FRAN025	1309662	G	A	synonymous	LOW	FTL_1376	NAD(P)H-hydrate epimerase (EC 5.1.99.6) / ADP-dependent (S)-NAD(P)H-hydrate dehydratase (EC 4.2.1.136)	1309308	1310771	-	1140C>T	Cys380Cys	1140/1494	380/497
FRAN025	1312803	G	A	synonymous	LOW	FTL_1379	#N/A	#N/A	#N/A	#N/A	36C>T	Val12Val	36/765	12/254
FRAN025	1340259	T	C	synonymous	LOW	FTL_1411	Nucleoid-associated protein YaaK	1339966	1340304	+	294T>C	Asp98Asp	294/339	98/112
FRAN025	1346701	T	C	synonymous	LOW	FTL_1417	Major facilitator superfamily (MFS) transporter in predicted poly-gamma-glutamate synthase operon	1346092	1347279	-	648A>G	Gly216Gly	648/1257	216/418
FRAN025	1347181	T	A	synonymous	LOW	FTL_1417	Major facilitator superfamily (MFS) transporter in predicted poly-gamma-glutamate synthase operon	1346092	1347279	-	168A>T	Ala56Ala	168/1257	56/418
FRAN025	1366297	T	C	synonymous	LOW	FTL_1437	FIG023677: hypothetical protein	1366258	1367067	-	771A>G	Glu257Glu	771/810	257/269
FRAN025	1374088	T	C	synonymous	LOW	FTL_1448	Excinuclease ABC subunit C	1373836	1375674	-	1587A>G	Gly529Gly	1587/1839	529/612
FRAN025	1392856	C	T	synonymous	LOW	FTL_1468	Cell division-associated, ATP-dependent zinc metalloprotease FtsH	1392490	1394436	-	1581G>A	Leu527Leu	1581/1947	527/648
FRAN025	1398165	T	G	synonymous	LOW	FTL_1473	Excinuclease ABC subunit A	1396896	1399718	-	1554A>C	Ile518Ile	1554/2823	518/940
FRAN025	1402109	T	C	synonymous	LOW	FTL_1476	Glucose-6-phosphate isomerase (EC 5.3.1.9)	1400858	1402267	-	372A>G	Val124Val	372/1623	124/540
FRAN025	1445497	T	C	synonymous	LOW	FTL_1514	Domain of unknown function / Efflux ABC transporter, permease protein	1445182	1445604	+	316T>C	Leu106Leu	316/423	106/140
FRAN025	1474126	C	T	synonymous	LOW	FTL_1544	Mobile element protein	1474345	1474857	+	150C>T	Ser50Ser	150/882	50/293
FRAN025	1476445	A	G	synonymous	LOW	FTL_1547	DNA gyrase subunit B (EC 5.99.1.3)	1476400	1478811	-	2367T>C	Asn789Asn	2367/2412	789/803
FRAN025	1484275	C	T	synonymous	LOW	FTL_1552	uncharacterized conserved secreted protein	1482574	1484487	-	213G>A	Ala71Ala	213/1914	71/637
FRAN025	1488368	T	C	synonymous	LOW	FTL_1556	Uncharacterized UPF0118 membrane protein	1487658	1488683	+	711T>C	Ile237Ile	711/1026	237/341
FRAN025	1495574	T	C	synonymous	LOW	FTL_1567	Protein AraJ precursor	1494968	1496134	-	561A>G	Lys187Lys	561/1167	187/388
FRAN025	1511223	C	T	synonymous	LOW	FTL_1583	hypothetical protein	1510246	1511655	+	978C>T	Asp326Asp	978/1410	326/469
FRAN025	1512886	T	C	synonymous	LOW	FTL_1585	Single-stranded-DNA-specific exonuclease RecJ	1512857	1514599	+	30T>C	Asn10Asn	30/1743	10/580
FRAN025	1514245	C	T	synonymous	LOW	FTL_1585	Single-stranded-DNA-specific exonuclease RecJ	1512857	1514599	+	1389C>T	Leu463Leu	1389/1743	463/580
FRAN025	1537265	G	A	synonymous	LOW	FTL_1609	dolichyl-phosphate-mannose-protein mannosyltransferase family protein	1536066	1537826	+	1200G>A	Leu400Leu	1200/1761	400/586
FRAN025	1540435	C	T	synonymous	LOW	FTL_1612	hypothetical protein	1540205	1541011	+	231C>T	Ser77Ser	231/807	77/268
FRAN025	1565693	G	A	synonymous	LOW	FTL_1635	hypothetical protein	1564920	1566992	+	816G>A	Gln272Gln	816/2115	272/704
FRAN025	1568892	G	A	synonymous	LOW	FTL_1637	Lipoprotein	1568349	1569299	-	492C>T	Gly164Gly	492/1035	164/344
FRAN025	1575416	T	C	synonymous	LOW	FTL_1644	Glycerol kinase (EC 2.7.1.30)	1574234	1575742	-	327A>G	Ser109Ser	327/1509	109/502
FRAN025	1586597	G	A	synonymous	LOW	FTL_1656	ATP-dependent DNA helicase UvrD/PcrA (EC 3.6.4.12)	1584551	1586773	-	177C>T	Ala59Ala	177/2223	59/740
FRAN025	1588591	T	A	synonymous	LOW	FTL_1658	hypothetical protein	1587892	1589208	-	618A>T	Val206Val	618/1317	206/438
FRAN025	1614952	C	T	synonymous	LOW	FTL_1681	Mobile element protein	1615171	1615683	+	150C>T	Ser50Ser	150/882	50/293
FRAN025	1634458	C	T	synonymous	LOW	FTL_1703	Lysine-specific permease	1633666	1635120	-	663G>A	Gly221Gly	663/1455	221/484
FRAN025	1634851	G	A	synonymous	LOW	FTL_1703	Lysine-specific permease	1633666	1635120	-	270C>T	Thr90Thr	270/1455	90/484
FRAN025	1644417	C	T	synonymous	LOW	FTL_1713	Mobile element protein	1644771	1645283	+	15C>T	Ser5Ser	15/882	5/293
FRAN025	1650361	G	A	synonymous	LOW	FTL_1718	Mobile element protein	1649495	1650007	-	15C>T	Ser5Ser	15/882	5/293
FRAN025	1659091	T	C	synonymous	LOW	FTL_1726	DNA topoisomerase IV subunit B (EC 5.99.1.3)	1657565	1659379	+	1596T>C	Gly532Gly	1596/1884	532/627
FRAN025	1673991	G	A	synonymous	LOW	FTL_1743	DNA-directed RNA polymerase beta' subunit (EC 2.7.7.6)	1673017	1677270	-	3280C>T	Leu1094Leu	3280/4254	1094/1417
FRAN025	1682397	T	C	synonymous	LOW	FTL_1746	LSU ribosomal protein L10p (P0)	1682001	1682519	-	123A>G	Leu41Leu	123/519	41/172
FRAN025	1693058	A	G	synonymous	LOW	FTL_1758	hypothetical protein	1692836	1693120	-	63T>C	Thr21Thr	63/285	21/94
FRAN025	1694249	T	C	synonymous	LOW	FTL_1759	hypothetical protein	1693508	1694788	-	540A>G	Val180Val	540/1281	180/426
FRAN025	1708241	T	G	synonymous	LOW	FTL_1775	Oxygen-independent coproporphyrinogen-III oxidase-like protein YggW	1707501	1708643	+	741T>G	Thr247Thr	741/1143	247/380
FRAN025	1710956	G	A	synonymous	LOW	FTL_1780	Triosephosphate isomerase (EC 5.3.1.1)	1710663	1711424	-	469C>T	Leu157Leu	469/762	157/253
FRAN025	1714581	G	A	synonymous	LOW	FTL_1783	Dihydrolipoamide succinyltransferase component (E2) of 2-oxoglutarate dehydrogenase complex (EC 2.3.1.61)	1713336	1714805	-	225C>T	Ile75Ile	225/1470	75/489
FRAN025	1722014	G	A	synonymous	LOW	FTL_1789	Citrate synthase (si) (EC 2.3.3.1)	1721607	1722533	+	741G>A	Ala247Ala	741/1260	247/419
FRAN025	1725757	T	C	synonymous	LOW	FTL_1793	Chitinase (EC 3.2.1.14)	1725154	1727997	-	2241A>G	Gly747Gly	2241/2844	747/947
FRAN025	1730701	G	A	synonymous	LOW	FTL_1796	ATP synthase gamma chain (EC 3.6.3.14)	1730044	1730940	-	240C>T	Val80Val	240/897	80/298
FRAN025	1731969	A	G	synonymous	LOW	FTL_1797	ATP synthase alpha chain (EC 3.6.3.14)	1730955	1732496	-	528T>C	Thr176Thr	528/1542	176/513
FRAN025	1735756	G	A	synonymous	LOW	FTL_1803	Uncharacterized MFS-type transporter	1735604	1736587	+	474G>A	Ala158Ala	474/1305	158/434
FRAN025	1735888	T	C	synonymous	LOW	FTL_1803	Uncharacterized MFS-type transporter	1735604	1736587	+	606T>C	Pro202Pro	606/1305	202/434
FRAN025	1759096	G	A	synonymous	LOW	FTL_1824	NADH-ubiquinone oxidoreductase chain G (EC 1.6.5.3)	1757689	1759893	-	960C>T	Ile320Ile	960/2367	320/788
FRAN025	1795824	G	A	synonymous	LOW	FTL_1865	Type I secretion outer membrane protein, TolC family	1795635	1797164	-	1341C>T	Ile447Ile	1341/1530	447/509
FRAN025	1796742	A	G	synonymous	LOW	FTL_1865	Type I secretion outer membrane protein, TolC family	1795635	1797164	-	423T>C	Val141Val	423/1530	141/509
FRAN025	1853969	G	T	synonymous	LOW	FTL_1919	#N/A	#N/A	#N/A	#N/A	1005G>T	Thr335Thr	1005/1131	335/376
FRAN025	1870135	A	G	synonymous	LOW	FTL_1941	Inner membrane protein YihY, formerly thought to be RNase BN	1869302	1870489	+	834A>G	Lys278Lys	834/1188	278/395
FRAN025	1883455	A	G	synonymous	LOW	FTL_1956	Membrane alanine aminopeptidase N (EC 3.4.11.2)	1883263	1885839	-	2385T>C	Phe795Phe	2385/2577	795/858
FRAN025	1883503	A	G	synonymous	LOW	FTL_1956	Membrane alanine aminopeptidase N (EC 3.4.11.2)	1883263	1885839	-	2337T>C	Gly779Gly	2337/2577	779/858
FRAN025	1885636	G	A	synonymous	LOW	FTL_1956	Membrane alanine aminopeptidase N (EC 3.4.11.2)	1883263	1885839	-	204C>T	Asn68Asn	204/2577	68/858
FRAN025	1886970	T	C	synonymous	LOW	FTL_1958	Indole-3-glycerol phosphate synthase (EC 4.1.1.48) / Phosphoribosylanthranilate isomerase (EC 5.3.1.24)	1886466	1887827	-	858A>G	Lys286Lys	858/1362	286/453
FRAN025	630	T	C	missense	MODERATE	FTL_0001	Chromosomal replication initiator protein DnaA	359	1750	+	356T>C	Leu119Ser	356/1476	119/491
FRAN025	634	G	T	missense	MODERATE	FTL_0001	Chromosomal replication initiator protein DnaA	359	1750	+	360G>T	Lys120Asn	360/1476	120/491
FRAN025	3785	A	C	missense	MODERATE	FTL_0004	Mobile element protein	3336	3848	-	433T>G	Trp145Gly	433/882	145/293
FRAN025	4995	A	G	missense	MODERATE	FTL_0006	Pyruvate decarboxylase (EC 4.1.1.1); Alpha-keto-acid decarboxylase (EC 4.1.1.-)	4954	6168	-	1360T>C	Phe454Leu	1360/1401	454/466
FRAN025	5440	C	T	missense	MODERATE	FTL_0006	Pyruvate decarboxylase (EC 4.1.1.1); Alpha-keto-acid decarboxylase (EC 4.1.1.-)	4954	6168	-	915G>A	Met305Ile	915/1401	305/466
FRAN025	6243	C	T	missense	MODERATE	FTL_0006	Pyruvate decarboxylase (EC 4.1.1.1); Alpha-keto-acid decarboxylase (EC 4.1.1.-)	4954	6168	-	112G>A	Gly38Arg	112/1401	38/466
FRAN025	14307	A	G	missense	MODERATE	FTL_0016	BioD-like N-terminal domain / Phosphate acetyltransferase (EC 2.3.1.8)	13949	15322	+	1082A>G	Asn361Ser	1082/2097	361/698
FRAN025	16632	G	A	missense	MODERATE	FTL_0018	Mobile element protein	16234	16746	-	484C>T	Pro162Ser	484/882	162/293
FRAN025	21809	T	G	missense	MODERATE	FTL_0023	Mobile element protein	21746	22258	+	433T>G	Trp145Gly	433/882	145/293
FRAN025	21860	C	T	missense	MODERATE	FTL_0023	Mobile element protein	21746	22258	+	484C>T	Pro162Ser	484/882	162/293
FRAN025	40769	G	T	missense	MODERATE	FTL_0039	hypothetical protein	40675	41082	-	314C>A	Ser105Tyr	314/408	105/135
FRAN025	40881	T	C	missense	MODERATE	FTL_0039	hypothetical protein	40675	41082	-	202A>G	Arg68Gly	202/408	68/135
FRAN025	43855	A	C	missense	MODERATE	FTL_0043	Chorismate mutase I (EC 5.4.99.5)	43704	44252	+	152A>C	His51Pro	152/549	51/182
FRAN025	46709	T	C	missense	MODERATE	FTL_0044	Large protein containing transglutaminase-like domain	44307	47540	-	832A>G	Met278Val	832/3234	278/1077
FRAN025	47005	T	G	missense	MODERATE	FTL_0044	Large protein containing transglutaminase-like domain	44307	47540	-	536A>C	Lys179Thr	536/3234	179/1077
FRAN025	48700	G	A	missense	MODERATE	FTL_0046	Dihydroorotate dehydrogenase (quinone) (EC 1.3.5.2)	48582	49340	+	107G>A	Arg36His	107/747	36/248
FRAN025	48973	A	C	missense	MODERATE	FTL_0046	Dihydroorotate dehydrogenase (quinone) (EC 1.3.5.2)	48582	49340	+	380A>C	His127Pro	380/747	127/248
FRAN025	49726	A	C	missense	MODERATE	FTL_0047	Prephenate and/or arogenate dehydrogenase (unknown specificity) (EC 1.3.1.12)(EC 1.3.1.43)	49699	49869	-	144T>G	Asn48Lys	144/171	48/56
FRAN025	56532	T	C	missense	MODERATE	FTL_0056	Nitroreductase	56134	56799	-	268A>G	Lys90Glu	268/666	90/221
FRAN025	58004	G	T	missense	MODERATE	FTL_0058	Tyrosine-specific transport protein	57891	58994	-	1093C>A	Gln365Lys	1093/1206	365/401
FRAN025	59816	G	T	missense	MODERATE	FTL_0060	Pyridoxal phosphate-containing protein YggS	59810	60478	+	7G>T	Asp3Tyr	7/669	3/222
FRAN025	61631	G	T	missense	MODERATE	FTL_0062	Transcriptional regulator, LysR family	61557	62048	-	418C>A	Pro140Thr	418/492	140/163
FRAN025	63364	T	G	missense	MODERATE	FTL_0063	Multidrug resistance transporter, Bcr/CflA family	62556	63692	+	809T>G	Val270Gly	809/1137	270/378
FRAN025	72983	G	T	missense	MODERATE	FTL_0076	3,4-dihydroxy-2-butanone 4-phosphate synthase (EC 4.1.99.12) / GTP cyclohydrolase II (EC 3.5.4.25)	72735	73946	-	964C>A	Leu322Ile	964/1212	322/403
FRAN025	77122	G	A	missense	MODERATE	FTL_0080	Mobile element protein	76775	77236	-	484C>T	Pro162Ser	484/831	162/276
FRAN025	77528	T	C	missense	MODERATE	FTL_0080	Mobile element protein	76775	77236	-	77A>G	Asn26Ser	77/831	26/276
FRAN025	81483	A	C	missense	MODERATE	FTL_0086	hypothetical protein	81358	82077	+	126A>C	Lys42Asn	126/720	42/239
FRAN025	82649	C	T	missense	MODERATE	FTL_0087	Acyltransferase	82083	82823	-	175G>A	Val59Ile	175/741	59/246
FRAN025	85267	T	C	missense	MODERATE	FTL_0091	Uncharacterized SAM-dependent O-methyltransferase	85257	85565	+	119T>C	Val40Ala	119/417	40/138
FRAN025	92916	A	T	missense	MODERATE	FTL_0097	hypothetical protein	92864	93217	+	53A>T	His18Leu	53/354	18/117
FRAN025	99865	T	C	missense	MODERATE	FTL_0106	#N/A	#N/A	#N/A	#N/A	133T>C	Phe45Leu	133/555	45/184
FRAN025	100742	T	G	missense	MODERATE	FTL_0107	Mobile element protein	100679	101191	+	433T>G	Trp145Gly	433/882	145/293
FRAN025	100793	C	T	missense	MODERATE	FTL_0107	Mobile element protein	100679	101191	+	484C>T	Pro162Ser	484/882	162/293
FRAN025	101323	T	C	missense	MODERATE	FTL_0108	Predicted trehalose permease, MFS family, FucP subfamily	101192	102040	-	742A>G	Ile248Val	742/873	248/290
FRAN025	107551	G	A	missense	MODERATE	FTL_0116	hypothetical protein	107403	111389	-	3839C>T	Ser1280Leu	3839/3987	1280/1328
FRAN025	110754	T	A	missense	MODERATE	FTL_0116	hypothetical protein	107403	111389	-	636A>T	Leu212Phe	636/3987	212/1328
FRAN025	111136	G	A	missense	MODERATE	FTL_0116	hypothetical protein	107403	111389	-	254C>T	Ala85Val	254/3987	85/1328
FRAN025	119570	T	C	missense	MODERATE	FTL_0125	hypothetical protein	118552	121833	-	2264A>G	Glu755Gly	2264/3282	755/1093
FRAN025	131076	T	G	missense	MODERATE	FTL_0128	Mobile element protein	131013	131525	+	433T>G	Trp145Gly	433/882	145/293
FRAN025	131127	C	T	missense	MODERATE	FTL_0128	Mobile element protein	131013	131525	+	484C>T	Pro162Ser	484/882	162/293
FRAN025	132720	T	C	missense	MODERATE	FTL_0130	2-isopropylmalate synthase (EC 2.3.3.13)	132640	132894	-	175A>G	Ile59Val	175/255	59/84
FRAN025	146513	G	A	missense	MODERATE	FTL_0139	Carboxylesterase/phospholipase family protein (EC 3.1.1.1)	146453	147106	+	76G>A	Gly26Arg	76/669	26/222
FRAN025	147303	G	A	missense	MODERATE	FTL_0140	Porphobilinogen deaminase (EC 2.5.1.61)	147238	148005	+	201G>A	Met67Ile	201/903	67/300
FRAN025	158956	A	C	missense	MODERATE	FTL_0152	#N/A	#N/A	#N/A	#N/A	265A>C	Lys89Gln	265/321	89/106
FRAN025	159518	C	T	missense	MODERATE	FTL_0153	Mobile element protein	159404	159916	+	484C>T	Pro162Ser	484/882	162/293
FRAN025	161546	C	T	missense	MODERATE	FTL_0156	Probable low-affinity inorganic phosphate transporter	160758	161753	-	208G>A	Val70Ile	208/996	70/331
FRAN025	171514	T	C	missense	MODERATE	FTL_0167	DNA repair helicase rad25	169574	172315	-	802A>G	Ser268Gly	802/2742	268/913
FRAN025	174752	T	G	missense	MODERATE	FTL_0171	16S rRNA (cytidine(1402)-2'-O)-methyltransferase (EC 2.1.1.198)	174537	175409	-	658A>C	Ile220Leu	658/873	220/290
FRAN025	181865	T	C	missense	MODERATE	FTL_0180	Lipid A biosynthesis lauroyl acyltransferase (EC 2.3.1.241)	181606	182529	+	260T>C	Ile87Thr	260/924	87/307
FRAN025	182096	G	T	missense	MODERATE	FTL_0180	Lipid A biosynthesis lauroyl acyltransferase (EC 2.3.1.241)	181606	182529	+	491G>T	Ser164Ile	491/924	164/307
FRAN025	184080	A	G	missense	MODERATE	FTL_0183	3'-to-5' oligoribonuclease (orn)	183561	184097	+	520A>G	Lys174Glu	520/537	174/178
FRAN025	184781	T	G	missense	MODERATE	FTL_0185	Mobile element protein	184718	185230	+	433T>G	Trp145Gly	433/882	145/293
FRAN025	186530	T	G	missense	MODERATE	FTL_0187	Prephenate dehydratase (EC 4.2.1.51) @ Arogenate dehydratase (EC 4.2.1.91)	186394	187134	-	605A>C	His202Pro	605/741	202/246
FRAN025	192647	G	T	missense	MODERATE	FTL_0191	Cytochrome O ubiquinol oxidase subunit II (EC 1.10.3.-)	192465	193367	+	183G>T	Trp61Cys	183/903	61/300
FRAN025	196592	C	A	missense	MODERATE	FTL_0195	Heme O synthase, protoheme IX farnesyltransferase, COX10-CtaB	196400	197248	+	193C>A	Gln65Lys	193/849	65/282
FRAN025	215688	C	A	missense	MODERATE	FTL_0215	Oxygen-insensitive NAD(P)H nitroreductase (EC 1.-.-.-) / Dihydropteridine reductase (EC 1.5.1.34)	215352	216035	-	348G>T	Met116Ile	348/684	116/227
FRAN025	222734	C	T	missense	MODERATE	FTL_0221	Amino acid-proton symporter related protein	221746	222966	+	1061C>T	Pro354Leu	1061/1293	354/430
FRAN025	231728	G	T	missense	MODERATE	FTL_0233	SSU ribosomal protein S7p (S5e)	231368	231841	+	361G>T	Val121Leu	361/474	121/157
FRAN025	242352	G	A	missense	MODERATE	FTL_0253	SSU ribosomal protein S5p (S2e)	242097	242597	+	256G>A	Val86Met	256/501	86/166
FRAN025	246038	C	T	missense	MODERATE	FTL_0260	SSU ribosomal protein S4p (S9e) @ SSU ribosomal protein S4p (S9e), zinc-independent	245623	246243	+	416C>T	Ala139Val	416/621	139/206
FRAN025	248390	C	T	missense	MODERATE	FTL_0263	#N/A	#N/A	#N/A	#N/A	484C>T	Pro162Ser	484/828	162/275
FRAN025	258689	A	G	missense	MODERATE	FTL_0272	Diaminopimelate decarboxylase (EC 4.1.1.20)	258389	259558	+	301A>G	Arg101Gly	301/1170	101/389
FRAN025	264155	T	G	missense	MODERATE	FTL_0277	Mercuric ion reductase (EC 1.16.1.1)	262750	264168	+	1406T>G	Val469Gly	1406/1419	469/472
FRAN025	273145	G	T	missense	MODERATE	FTL_0287	hypothetical protein	272789	273367	-	223C>A	Leu75Ile	223/579	75/192
FRAN025	277219	G	A	missense	MODERATE	FTL_0292	#N/A	#N/A	#N/A	#N/A	710C>T	Ala237Val	710/1005	237/334
FRAN025	286247	C	A	missense	MODERATE	FTL_0299	N-acetylmuramic acid 6-phosphate etherase (EC 4.2.1.126)	285992	286876	+	256C>A	Pro86Thr	256/885	86/294
FRAN025	286341	C	A	missense	MODERATE	FTL_0299	N-acetylmuramic acid 6-phosphate etherase (EC 4.2.1.126)	285992	286876	+	350C>A	Ala117Asp	350/885	117/294
FRAN025	299153	G	T	missense	MODERATE	FTL_0310	Dihydrolipoamide acetyltransferase component of pyruvate dehydrogenase complex (EC 2.3.1.12)	298257	299852	+	897G>T	Lys299Asn	897/1596	299/531
FRAN025	302079	T	G	missense	MODERATE	FTL_0314	Mobile element protein	302016	302528	+	442T>G	Trp148Gly	442/891	148/296
FRAN025	302130	C	T	missense	MODERATE	FTL_0314	Mobile element protein	302016	302528	+	493C>T	Pro165Ser	493/891	165/296
FRAN025	307490	T	G	missense	MODERATE	FTL_0320	L-aspartate-beta-decarboxylase	305982	307499	-	10A>C	Lys4Gln	10/1518	4/505
FRAN025	313590	C	T	missense	MODERATE	FTL_0328	Chorismate mutase II (EC 5.4.99.5)	313256	313618	+	335C>T	Ala112Val	335/363	112/120
FRAN025	321444	T	G	missense	MODERATE	FTL_0339	Mobile element protein	321381	321893	+	433T>G	Trp145Gly	433/882	145/293
FRAN025	323271	T	G	missense	MODERATE	FTL_0342	Cryptochrome	322844	323338	+	428T>G	Val143Gly	428/495	143/164
FRAN025	324191	G	A	missense	MODERATE	FTL_0343	hypothetical protein	323554	325083	+	638G>A	Gly213Glu	638/1530	213/509
FRAN025	324749	C	T	missense	MODERATE	FTL_0343	hypothetical protein	323554	325083	+	1196C>T	Ala399Val	1196/1530	399/509
FRAN025	328781	A	G	missense	MODERATE	FTL_0348	#N/A	#N/A	#N/A	#N/A	520A>G	Arg174Gly	520/564	174/187
FRAN025	328988	C	T	missense	MODERATE	FTL_0349	0	328262	329248	+	91C>T	Pro31Ser	91/351	31/116
FRAN025	329762	C	T	missense	MODERATE	FTL_0350	#N/A	#N/A	#N/A	#N/A	344C>T	Ala115Val	344/606	115/201
FRAN025	331482	A	C	missense	MODERATE	FTL_0353	Mobile element protein	331033	331545	-	433T>G	Trp145Gly	433/882	145/293
FRAN025	332678	A	G	missense	MODERATE	FTL_0355	4-hydroxybenzoate polyprenyltransferase (EC 2.5.1.39)	332404	333258	-	581T>C	Ile194Thr	581/855	194/284
FRAN025	341198	C	T	missense	MODERATE	FTL_0367	Mobile element protein	340774	341436	+	425C>T	Thr142Ile	425/663	142/220
FRAN025	342503	G	T	missense	MODERATE	FTL_0369	#N/A	#N/A	#N/A	#N/A	371C>A	Ser124Tyr	371/477	124/158
FRAN025	351784	T	G	missense	MODERATE	FTL_0381	Fatty acid hydroxylase family (carotene hydroxylase/sterol desaturase)	351743	352534	+	42T>G	Phe14Leu	42/792	14/263
FRAN025	352552	G	A	missense	MODERATE	FTL_0382	Uncharacterized amino acid permease, GabP family	352509	353903	-	1352C>T	Thr451Ile	1352/1395	451/464
FRAN025	354254	C	T	missense	MODERATE	FTL_0383	Mannose-6-phosphate isomerase (EC 5.3.1.8)	354053	354415	+	202C>T	Arg68Cys	202/363	68/120
FRAN025	354668	C	T	missense	MODERATE	FTL_0384	#N/A	#N/A	#N/A	#N/A	161C>T	Pro54Leu	161/384	54/127
FRAN025	354910	T	G	missense	MODERATE	FTL_0385	#N/A	#N/A	#N/A	#N/A	39T>G	Ile13Met	39/453	13/150
FRAN025	361018	A	G	missense	MODERATE	FTL_0390	Type IV pilus biogenesis protein PilE	359970	361055	-	38T>C	Val13Ala	38/1086	13/361
FRAN025	372637	C	T	missense	MODERATE	FTL_0404	Glucokinase (EC 2.7.1.2)	372548	373564	-	928G>A	Val310Met	928/1017	310/338
FRAN025	385064	G	A	missense	MODERATE	FTL_0416	Mobile element protein	384431	385270	+	607G>A	Ala203Thr	607/813	203/270
FRAN025	385066	A	C	missense	MODERATE	FTL_0417	#N/A	#N/A	#N/A	#N/A	816T>G	Cys272Trp	816/828	272/275
FRAN025	387375	A	G	missense	MODERATE	FTL_0419	Oligopeptidase A (EC 3.4.24.70)	386267	388273	-	899T>C	Leu300Pro	899/2007	300/668
FRAN025	398111	G	A	missense	MODERATE	FTL_0430	Phospholipase/lecithinase/hemolysin	397264	398145	+	848G>A	Ser283Asn	848/882	283/293
FRAN025	398229	G	A	missense	MODERATE	FTL_0431	Uncharacterized hydrolase DSY2054	398142	398417	+	88G>A	Asp30Asn	88/276	30/91
FRAN025	398259	C	T	missense	MODERATE	FTL_0431	Uncharacterized hydrolase DSY2054	398142	398417	+	118C>T	His40Tyr	118/276	40/91
FRAN025	407221	G	A	missense	MODERATE	FTL_0439	putative lipoprotein	406497	408107	+	770G>A	Ser257Asn	770/1656	257/551
FRAN025	408673	T	G	missense	MODERATE	FTL_0440	Mobile element protein	408610	409071	+	433T>G	Trp145Gly	433/831	145/276
FRAN025	408724	C	T	missense	MODERATE	FTL_0440	Mobile element protein	408610	409071	+	484C>T	Pro162Ser	484/831	162/276
FRAN025	412604	T	C	missense	MODERATE	FTL_0444	Methionyl-tRNA synthetase (EC 6.1.1.10)	412077	414101	-	1498A>G	Thr500Ala	1498/2025	500/674
FRAN025	413969	C	T	missense	MODERATE	FTL_0444	Methionyl-tRNA synthetase (EC 6.1.1.10)	412077	414101	-	133G>A	Val45Ile	133/2025	45/674
FRAN025	422402	G	A	missense	MODERATE	FTL_0447	hypothetical protein	421977	423032	-	631C>T	Pro211Ser	631/1056	211/351
FRAN025	428683	G	T	missense	MODERATE	FTL_0453	N-acetylglucosamine-1-phosphate uridyltransferase (EC 2.7.7.23) / Glucosamine-1-phosphate N-acetyltransferase (EC 2.3.1.157)	428329	429696	+	355G>T	Asp119Tyr	355/1368	119/455
FRAN025	435612	G	A	missense	MODERATE	FTL_0461	hypothetical protein	435259	435639	+	639G>A	Met213Ile	639/666	213/221
FRAN025	443018	G	A	missense	MODERATE	FTL_0468	Mobile element protein	442789	443469	-	425C>T	Thr142Ile	425/654	142/217
FRAN025	444641	T	C	missense	MODERATE	FTL_0470	hypothetical protein	444640	444801	+	224T>C	Val75Ala	224/384	75/127
FRAN025	452670	C	T	missense	MODERATE	FTL_0475	Lipoprotein-releasing system ATP-binding protein LolD	452078	452773	+	593C>T	Thr198Ile	593/696	198/231
FRAN025	453590	T	C	missense	MODERATE	FTL_0476	Lysine decarboxylase, inducible (EC 4.1.1.18)	452890	455031	+	701T>C	Val234Ala	701/2142	234/713
FRAN025	463807	A	G	missense	MODERATE	FTL_0483		463758	465680	-	1874T>C	Ile625Thr	1874/1923	625/640
FRAN025	480725	T	C	missense	MODERATE	FTL_0494	Aspartate-semialdehyde dehydrogenase (EC 1.2.1.11)	479944	480984	-	269A>G	Asn90Ser	269/1050	90/349
FRAN025	481598	G	A	missense	MODERATE	FTL_0495	#N/A	#N/A	#N/A	#N/A	316G>A	Gly106Ser	316/858	106/285
FRAN025	483065	C	T	missense	MODERATE	FTL_0498	Threonine synthase (EC 4.2.3.1)	482791	484083	+	275C>T	Ser92Leu	275/1293	92/430
FRAN025	485478	T	C	missense	MODERATE	FTL_0500	Spermidine synthase (EC 2.5.1.16)	485309	486028	+	320T>C	Phe107Ser	320/870	107/289
FRAN025	488994	A	C	missense	MODERATE	FTL_0503	Mobile element protein	488545	489057	-	433T>G	Trp145Gly	433/882	145/293
FRAN025	494390	G	A	missense	MODERATE	FTL_0510	Mobile element protein	493992	494504	-	484C>T	Pro162Ser	484/882	162/293
FRAN025	496813	C	T	missense	MODERATE	FTL_0514	Phospholipid ABC transporter shuttle protein MlaC	496628	496828	-	478G>A	Gly160Ser	478/663	160/220
FRAN025	502096	T	C	missense	MODERATE	FTL_0523	Diaminopimelate decarboxylase and/or diaminopimelate epimerase leader peptide	501895	502158	-	144A>G	Ile48Met	144/345	48/114
FRAN025	511019	A	G	missense	MODERATE	FTL_0528	Restriction endonuclease	508407	511280	+	2613A>G	Ile871Met	2613/2874	871/957
FRAN025	515211	C	T	missense	MODERATE	FTL_0533	DNA gyrase subunit A (EC 5.99.1.3)	513894	516500	+	1318C>T	His440Tyr	1318/2607	440/868
FRAN025	519279	A	G	missense	MODERATE	FTL_0535	Outer membrane protein assembly factor YaeT	517669	520047	+	1611A>G	Ile537Met	1611/2379	537/792
FRAN025	525916	A	G	missense	MODERATE	FTL_0543	#N/A	#N/A	#N/A	#N/A	251A>G	Gln84Arg	251/1044	84/347
FRAN025	533776	C	A	missense	MODERATE	FTL_0551	#N/A	#N/A	#N/A	#N/A	746C>A	Ser249Tyr	746/855	249/284
FRAN025	536327	G	T	missense	MODERATE	FTL_0554	Ribonuclease III (EC 3.1.26.3)	536141	536569	+	451G>T	Val151Phe	451/693	151/230
FRAN025	552273	T	G	missense	MODERATE	FTL_0573	Putative periplasmic protein	551623	552606	+	651T>G	Ile217Met	651/984	217/327
FRAN025	554254	C	T	missense	MODERATE	FTL_0575	Mobile element protein	554219	554887	-	607G>A	Ala203Thr	607/642	203/213
FRAN025	563175	A	C	missense	MODERATE	FTL_0584	3-hydroxyacyl-CoA dehydrogenase [fadN-fadA-fadE operon] (EC 1.1.1.35) / Enoyl-CoA hydratase [fadN-fadA-fadE operon] (EC 4.2.1.17)	562153	564849	-	1675T>G	Tyr559Asp	1675/2697	559/898
FRAN025	568801	T	C	missense	MODERATE	FTL_0586	Long-chain-fatty-acid--CoA ligase (EC 6.2.1.3)	567200	568888	-	88A>G	Lys30Glu	88/1689	30/562
FRAN025	586198	A	G	missense	MODERATE	FTL_0599	Glycosyltransferase	586003	587103	+	196A>G	Ile66Val	196/1101	66/366
FRAN025	596179	T	G	missense	MODERATE	FTL_0607	Mobile element protein	596116	596628	+	433T>G	Trp145Gly	433/882	145/293
FRAN025	596230	C	T	missense	MODERATE	FTL_0607	Mobile element protein	596116	596628	+	484C>T	Pro162Ser	484/882	162/293
FRAN025	597919	A	G	missense	MODERATE	FTL_0608	Mannose-1-phosphate guanylyltransferase (EC 2.7.7.13) / Mannose-6-phosphate isomerase (EC 5.3.1.8)	596881	598287	+	1039A>G	Ile347Val	1039/1407	347/468
FRAN025	598273	T	G	missense	MODERATE	FTL_0608	Mannose-1-phosphate guanylyltransferase (EC 2.7.7.13) / Mannose-6-phosphate isomerase (EC 5.3.1.8)	596881	598287	+	1393T>G	Tyr465Asp	1393/1407	465/468
FRAN025	605825	A	G	missense	MODERATE	FTL_0615	Replication-associated recombination protein RarA	605084	605986	+	742A>G	Asn248Asp	742/903	248/300
FRAN025	608370	G	A	missense	MODERATE	FTL_0618	#N/A	#N/A	#N/A	#N/A	40G>A	Val14Ile	40/447	14/148
FRAN025	611364	A	C	missense	MODERATE	FTL_0621	#N/A	#N/A	#N/A	#N/A	674A>C	Asp225Ala	674/1101	225/366
FRAN025	611672	T	G	missense	MODERATE	FTL_0621	#N/A	#N/A	#N/A	#N/A	982T>G	Cys328Gly	982/1101	328/366
FRAN025	614382	T	C	missense	MODERATE	FTL_0624	Uncharacterized efflux ABC transporter, permease protein YadH	613682	614461	+	701T>C	Val234Ala	701/780	234/259
FRAN025	630834	A	C	missense	MODERATE	FTL_0649	Aspartate aminotransferase (EC 2.6.1.1)	630712	631191	-	358T>G	Tyr120Asp	358/480	120/159
FRAN025	643408	G	A	missense	MODERATE	FTL_0661	hypothetical protein	642124	643758	+	1285G>A	Ala429Thr	1285/1635	429/544
FRAN025	653683	T	C	missense	MODERATE	FTL_0669	Exodeoxyribonuclease V beta chain (EC 3.1.11.5)	653661	657314	+	23T>C	Ile8Thr	23/3654	8/1217
FRAN025	654324	A	G	missense	MODERATE	FTL_0669	Exodeoxyribonuclease V beta chain (EC 3.1.11.5)	653661	657314	+	664A>G	Ser222Gly	664/3654	222/1217
FRAN025	659103	T	G	missense	MODERATE	FTL_0670	Exodeoxyribonuclease V alpha chain (EC 3.1.11.5)	657307	659148	+	1797T>G	Asn599Lys	1797/1842	599/613
FRAN025	664535	A	G	missense	MODERATE	FTL_0676	DNA ligase (NAD(+)) (EC 6.5.1.2)	663131	664888	+	1684A>G	Ile562Val	1684/2037	562/678
FRAN025	668353	C	T	missense	MODERATE	FTL_0681	Putrescine transport ATP-binding protein PotG (TC 3.A.1.11.2)	668045	669166	-	814G>A	Val272Ile	814/1122	272/373
FRAN025	675118	A	C	missense	MODERATE	FTL_0688	Inner-membrane proton/drug antiporter (MSF type) of tripartite multidrug efflux system	675029	676378	-	1441T>G	Leu481Val	1441/1530	481/509
FRAN025	677093	C	T	missense	MODERATE	FTL_0689	Transcriptional regulator, AraC family	676702	677550	+	371C>T	Ala124Val	371/828	124/275
FRAN025	685951	G	T	missense	MODERATE	FTL_0698	BAX protein	685918	686754	-	804C>A	Asn268Lys	804/837	268/278
FRAN025	688004	C	T	missense	MODERATE	FTL_0700	Outer membrane beta-barrel assembly protein BamD	687794	688618	+	211C>T	Pro71Ser	211/825	71/274
FRAN025	697403	G	A	missense	MODERATE	FTL_0707	Glycosyl transferase, family 8	697051	697941	-	539C>T	Thr180Ile	539/891	180/296
FRAN025	698512	G	T	missense	MODERATE	FTL_0708	hypothetical protein	697949	699025	-	526C>A	Gln176Lys	526/1089	176/362
FRAN025	700243	A	C	missense	MODERATE	FTL_0709	Glycosyltransferase	699555	700271	+	1037A>C	Asp346Ala	1037/1065	346/354
FRAN025	702531	T	G	missense	MODERATE	FTL_0712	Di-tripeptide/H+ symporter	702481	702990	+	51T>G	Cys17Trp	51/510	17/169
FRAN025	705156	C	T	missense	MODERATE	FTL_0714	D-3-phosphoglycerate dehydrogenase (EC 1.1.1.95)	704195	705430	-	275G>A	Arg92Lys	275/1236	92/411
FRAN025	705177	T	C	missense	MODERATE	FTL_0714	D-3-phosphoglycerate dehydrogenase (EC 1.1.1.95)	704195	705430	-	254A>G	Asp85Gly	254/1236	85/411
FRAN025	714891	T	C	missense	MODERATE	FTL_0725	FIG037488: Putative conserved exported protein precursor	714701	715237	+	191T>C	Leu64Ser	191/537	64/178
FRAN025	715181	A	G	missense	MODERATE	FTL_0725	FIG037488: Putative conserved exported protein precursor	714701	715237	+	481A>G	Lys161Glu	481/537	161/178
FRAN025	720055	A	G	missense	MODERATE	FTL_0730	Hydrolase (HAD superfamily) in cluster with DUF1447	719842	720633	+	214A>G	Ile72Val	214/792	72/263
FRAN025	722984	T	G	missense	MODERATE	FTL_0733	Mobile element protein	722921	723433	+	433T>G	Trp145Gly	433/882	145/293
FRAN025	726518	C	A	missense	MODERATE	FTL_0737	Sodium-dependent transporter	726087	727457	-	940G>T	Val314Phe	940/1371	314/456
FRAN025	726977	C	T	missense	MODERATE	FTL_0737	Sodium-dependent transporter	726087	727457	-	481G>A	Glu161Lys	481/1371	161/456
FRAN025	730266	T	G	missense	MODERATE	FTL_0740	hypothetical protein	729949	730983	+	366T>G	Phe122Leu	366/1083	122/360
FRAN025	741099	A	G	missense	MODERATE	FTL_0749	Mobile element protein	740466	741116	+	607A>G	Thr203Ala	607/624	203/207
FRAN025	742262	T	G	missense	MODERATE	FTL_0750	#N/A	#N/A	#N/A	#N/A	744T>G	Asp248Glu	744/1077	248/358
FRAN025	744534	C	T	missense	MODERATE	FTL_0752	Protein containing transglutaminase-like domain, putative cysteine protease	743685	745436	+	850C>T	Pro284Ser	850/1752	284/583
FRAN025	755387	T	G	missense	MODERATE	FTL_0766	Gamma-glutamyltranspeptidase (EC 2.3.2.2) @ Glutathione hydrolase (EC 3.4.19.13)	755258	757003	+	190T>G	Phe64Val	190/1806	64/601
FRAN025	756396	G	A	missense	MODERATE	FTL_0766	Gamma-glutamyltranspeptidase (EC 2.3.2.2) @ Glutathione hydrolase (EC 3.4.19.13)	755258	757003	+	1199G>A	Ser400Asn	1199/1806	400/601
FRAN025	758103	G	A	missense	MODERATE	FTL_0768	GTP-binding protein TypA/BipA	757946	759763	-	1661C>T	Ala554Val	1661/1818	554/605
FRAN025	760840	A	G	missense	MODERATE	FTL_0769	hypothetical protein	760489	761736	+	352A>G	Thr118Ala	352/1248	118/415
FRAN025	764127	A	G	missense	MODERATE	FTL_0775	#N/A	#N/A	#N/A	#N/A	277A>G	Arg93Gly	277/366	93/121
FRAN025	766033	T	G	missense	MODERATE	FTL_0779	#N/A	#N/A	#N/A	#N/A	112T>G	Tyr38Asp	112/678	38/225
FRAN025	768943	A	C	missense	MODERATE	FTL_0783	Mobile element protein	768494	769006	-	433T>G	Trp145Gly	433/882	145/293
FRAN025	770239	A	C	missense	MODERATE	FTL_0784	hypothetical protein	769603	771351	-	1113T>G	Phe371Leu	1113/1749	371/582
FRAN025	787414	C	T	missense	MODERATE	FTL_0802	3-dehydroquinate synthase (EC 4.2.3.4)	787041	787973	+	521C>T	Pro174Leu	521/1080	174/359
FRAN025	791935	T	G	missense	MODERATE	FTL_0805	Proline dehydrogenase (EC 1.5.5.2) / Delta-1-pyrroline-5-carboxylate dehydrogenase (EC 1.2.1.88)	789316	793287	+	2713T>G	Ser905Ala	2713/4065	905/1354
FRAN025	794101	G	T	missense	MODERATE	FTL_0806	Amino acid-proton symporter related protein	793447	794955	+	655G>T	Val219Phe	655/1509	219/502
FRAN025	796106	A	C	missense	MODERATE	FTL_0807	Uncharacterized MFS-type transporter	795031	796215	+	1076A>C	Asn359Thr	1076/1185	359/394
FRAN025	797740	C	T	missense	MODERATE	FTL_0809	#N/A	#N/A	#N/A	#N/A	341C>T	Thr114Ile	341/744	114/247
FRAN025	800136	T	C	missense	MODERATE	FTL_0814	antigen	800080	800505	-	370A>G	Lys124Glu	370/426	124/141
FRAN025	802435	C	T	missense	MODERATE	FTL_0817	#N/A	#N/A	#N/A	#N/A	7G>A	Glu3Lys	7/435	3/144
FRAN025	802642	C	T	missense	MODERATE	FTL_0818	#N/A	#N/A	#N/A	#N/A	196G>A	Asp66Asn	196/360	66/119
FRAN025	808792	T	C	missense	MODERATE	FTL_0828	Type IV fimbrial assembly, ATPase PilB	808481	810262	-	1471A>G	Asn491Asp	1471/1782	491/593
FRAN025	810211	G	A	missense	MODERATE	FTL_0828	Type IV fimbrial assembly, ATPase PilB	808481	810262	-	52C>T	Arg18Cys	52/1782	18/593
FRAN025	815237	A	C	missense	MODERATE	FTL_0832	Cyanophycin synthase (EC 6.3.2.29)(EC 6.3.2.30)	814876	816561	+	362A>C	Lys121Thr	362/1686	121/561
FRAN025	816892	G	T	missense	MODERATE	FTL_0833	2-C-methyl-D-erythritol 2,4-cyclodiphosphate synthase (EC 4.6.1.12)	816566	817045	-	154C>A	Leu52Ile	154/480	52/159
FRAN025	818211	A	G	missense	MODERATE	FTL_0835	Tyrosine-specific transport protein	818006	818743	-	533T>C	Leu178Ser	533/738	178/245
FRAN025	819666	T	G	missense	MODERATE	FTL_0837	Methionine ABC transporter permease protein / Methionine ABC transporter substrate-binding protein	819070	820542	-	877A>C	Thr293Pro	877/1473	293/490
FRAN025	822013	G	A	missense	MODERATE	FTL_0839	Acyl-phosphate:glycerol-3-phosphate O-acyltransferase PlsY (EC 2.3.1.n3)	821559	822173	-	161C>T	Pro54Leu	161/615	54/204
FRAN025	823355	T	C	missense	MODERATE	FTL_0841	putative lipoprotein	823141	823572	+	215T>C	Ile72Thr	215/432	72/143
FRAN025	828735	T	G	missense	MODERATE	FTL_0847	Protein translocase subunit YajC	828660	829016	+	76T>G	Ser26Ala	76/357	26/118
FRAN025	830571	A	G	missense	MODERATE	FTL_0848	Protein translocase subunit SecD	829166	831010	+	1499A>G	His500Arg	1499/1938	500/645
FRAN025	835061	A	G	missense	MODERATE	FTL_0853	hypothetical protein	834808	835398	+	254A>G	Lys85Arg	254/591	85/196
FRAN025	844213	A	C	missense	MODERATE	FTL_0864	Glucosamine-6-phosphate deaminase [isomerizing], alternative (EC 3.5.99.6)	844209	845237	+	5A>C	Lys2Thr	5/1029	2/342
FRAN025	844429	C	T	missense	MODERATE	FTL_0864	Glucosamine-6-phosphate deaminase [isomerizing], alternative (EC 3.5.99.6)	844209	845237	+	221C>T	Pro74Leu	221/1029	74/342
FRAN025	850205	C	T	missense	MODERATE	FTL_0869	beta-N-acetylglucosaminidase (EC 3.2.1.52)	850135	850377	+	68C>T	Thr23Ile	68/240	23/79
FRAN025	856801	G	A	missense	MODERATE	FTL_0878	DNA/RNA endonuclease G	856270	857334	+	532G>A	Asp178Asn	532/1065	178/354
FRAN025	860070	A	C	missense	MODERATE	FTL_0881	hypothetical protein	859863	860138	-	69T>G	Asp23Glu	69/276	23/91
FRAN025	862641	A	C	missense	MODERATE	FTL_0883	Magnesium and cobalt efflux protein CorC	861874	862716	-	76T>G	Tyr26Asp	76/843	26/280
FRAN025	863555	A	C	missense	MODERATE	FTL_0885	Phosphate starvation-inducible protein PhoH, predicted ATPase	863187	864170	-	616T>G	Leu206Val	616/984	206/327
FRAN025	865292	T	G	missense	MODERATE	FTL_0886	tRNA-i(6)A37 methylthiotransferase (EC 2.8.4.3)	864174	865502	-	211A>C	Ile71Leu	211/1329	71/442
FRAN025	868845	C	A	missense	MODERATE	FTL_0891	Cell division trigger factor (EC 5.2.1.8)	868423	869739	+	423C>A	Asp141Glu	423/1317	141/438
FRAN025	888032	A	G	missense	MODERATE	FTL_0914	#N/A	#N/A	#N/A	#N/A	328A>G	Ile110Val	328/408	110/135
FRAN025	888043	G	T	missense	MODERATE	FTL_0914	#N/A	#N/A	#N/A	#N/A	339G>T	Gln113His	339/408	113/135
FRAN025	888061	A	G	missense	MODERATE	FTL_0914	#N/A	#N/A	#N/A	#N/A	357A>G	Ile119Met	357/408	119/135
FRAN025	898899	A	G	missense	MODERATE	FTL_0925	Di-tripeptide/H+ symporter	897902	899122	+	998A>G	Glu333Gly	998/1221	333/406
FRAN025	903309	A	C	missense	MODERATE	FTL_0931	Uncharacterized MFS-type transporter	902959	904149	+	351A>C	Leu117Phe	351/1191	117/396
FRAN025	908799	A	G	missense	MODERATE	FTL_0938	Histidine decarboxylase (EC 4.1.1.22)	908654	909790	-	992T>C	Leu331Pro	992/1137	331/378
FRAN025	910371	G	T	missense	MODERATE	FTL_0939	Ribulose-5-phosphate 4-epimerase and related epimerases and aldolases	909805	910503	-	133C>A	His45Asn	133/699	45/232
FRAN025	911621	G	A	missense	MODERATE	FTL_0941	hypothetical protein	911330	911806	+	319G>A	Gly107Ser	319/504	107/167
FRAN025	921002	A	G	missense	MODERATE	FTL_0951	Putative membrane protein YfjD	920075	921334	+	928A>G	Asn310Asp	928/1260	310/419
FRAN025	921616	C	T	missense	MODERATE	FTL_0952	SAM-dependent methyltransferase YafE (UbiE paralog)	921539	921685	-	70G>A	Glu24Lys	70/147	24/48
FRAN025	929712	T	C	missense	MODERATE	FTL_0961	Putative potassium channel protein	929167	929853	-	142A>G	Ile48Val	142/687	48/228
FRAN025	940010	A	G	missense	MODERATE	FTL_0971	Predicted D-lactate dehydrogenase, Fe-S protein, FAD/FMN-containing	939821	941200	+	190A>G	Lys64Glu	190/1380	64/459
FRAN025	940811	A	G	missense	MODERATE	FTL_0971	Predicted D-lactate dehydrogenase, Fe-S protein, FAD/FMN-containing	939821	941200	+	991A>G	Thr331Ala	991/1380	331/459
FRAN025	944962	G	A	missense	MODERATE	FTL_0975	tRNA-dihydrouridine synthase DusB	944740	945723	+	223G>A	Gly75Ser	223/984	75/327
FRAN025	949415	G	T	missense	MODERATE	FTL_0979	hypothetical protein	949297	949611	+	119G>T	Arg40Ile	119/315	40/104
FRAN025	949825	C	T	missense	MODERATE	FTL_0980	hypothetical protein	949617	951023	+	209C>T	Ala70Val	209/1407	70/468
FRAN025	951809	G	T	missense	MODERATE	FTL_0981	DNA polymerase IV (EC 2.7.7.7)	951043	952059	-	284C>A	Ser95Tyr	284/1050	95/349
FRAN025	965004	C	T	missense	MODERATE	FTL_0997	hypothetical protein	964871	965374	+	134C>T	Ala45Val	134/504	45/167
FRAN025	973873	A	G	missense	MODERATE	FTL_1013	hypothetical protein	973809	974510	+	95A>G	Asp32Gly	95/732	32/243
FRAN025	977543	A	G	missense	MODERATE	FTL_1018	Phosphoserine aminotransferase (EC 2.6.1.52)	977287	978339	-	797T>C	Leu266Ser	797/1053	266/350
FRAN025	977862	C	T	missense	MODERATE	FTL_1018	Phosphoserine aminotransferase (EC 2.6.1.52)	977287	978339	-	478G>A	Val160Ile	478/1053	160/350
FRAN025	980655	G	A	missense	MODERATE	FTL_1022	Coproporphyrinogen III oxidase, aerobic (EC 1.3.3.3)	980597	981523	-	869C>T	Pro290Leu	869/927	290/308
FRAN025	980971	C	T	missense	MODERATE	FTL_1022	Coproporphyrinogen III oxidase, aerobic (EC 1.3.3.3)	980597	981523	-	553G>A	Asp185Asn	553/927	185/308
FRAN025	983133	C	T	missense	MODERATE	FTL_1024	SSU ribosomal protein S6p	983058	983393	+	76C>T	Arg26Cys	76/336	26/111
FRAN025	983439	A	G	missense	MODERATE	FTL_1025	SSU ribosomal protein S18p @ SSU ribosomal protein S18p, zinc-independent	983409	983627	+	31A>G	Ile11Val	31/219	26604
FRAN025	984006	G	A	missense	MODERATE	FTL_1026	LSU ribosomal protein L9p	983646	984101	+	361G>A	Val121Ile	361/456	121/151
FRAN025	986884	T	C	missense	MODERATE	FTL_1029	Type IV pilus (Tfp) assembly protein PilF	986719	987624	+	166T>C	Ser56Pro	166/906	56/301
FRAN025	1010311	T	C	missense	MODERATE	FTL_1055	#N/A	#N/A	#N/A	#N/A	424A>G	Ile142Val	424/834	142/277
FRAN025	1011068	A	G	missense	MODERATE	FTL_1056	#N/A	#N/A	#N/A	#N/A	194T>C	Val65Ala	194/525	65/174
FRAN025	1016228	T	G	missense	MODERATE	FTL_1062	3-deoxy-D-manno-octulosonate 8-phosphate phosphatase (EC 3.1.3.45)	1015761	1016267	+	510T>G	Asn170Lys	510/549	170/182
FRAN025	1018819	T	G	missense	MODERATE	FTL_1066	2-keto-4-pentenoate hydratase (EC 4.2.1.80)	1018575	1019168	+	245T>G	Ile82Arg	245/594	82/197
FRAN025	1024487	A	G	missense	MODERATE	FTL_1071	GMP synthase [glutamine-hydrolyzing], amidotransferase subunit (EC 6.3.5.2) / GMP synthase [glutamine-hydrolyzing], ATP pyrophosphatase subunit (EC 6.3.5.2)	1023479	1025029	+	1009A>G	Ser337Gly	1009/1551	337/516
FRAN025	1036019	G	A	missense	MODERATE	FTL_1087	Mobile element protein	1035817	1036470	-	425C>T	Thr142Ile	425/627	142/208
FRAN025	1039448	A	G	missense	MODERATE	FTL_1091	#N/A	#N/A	#N/A	#N/A	289A>G	Thr97Ala	289/429	97/142
FRAN025	1041828	G	A	missense	MODERATE	FTL_1093	Peptide-methionine (R)-S-oxide reductase MsrB (EC 1.8.4.12) / Peptide-methionine (S)-S-oxide reductase MsrA (EC 1.8.4.11)	1041501	1042355	+	328G>A	Val110Ile	328/855	110/284
FRAN025	1056937	C	A	missense	MODERATE	FTL_1111	hypothetical protein	1056872	1057183	-	247G>T	Asp83Tyr	247/312	83/103
FRAN025	1057057	C	T	missense	MODERATE	FTL_1111	hypothetical protein	1056872	1057183	-	127G>A	Glu43Lys	127/312	43/103
FRAN025	1058539	A	G	missense	MODERATE	FTL_1113	Predicted thiamin transporter PnuT	1058231	1058908	-	370T>C	Phe124Leu	370/678	124/225
FRAN025	1066859	A	G	missense	MODERATE	FTL_1121	Iron-regulated protein frpC	1066772	1067575	+	88A>G	Thr30Ala	88/804	30/267
FRAN025	1067313	G	A	missense	MODERATE	FTL_1121	Iron-regulated protein frpC	1066772	1067575	+	542G>A	Arg181Gln	542/804	181/267
FRAN025	1067664	T	A	missense	MODERATE	FTL_1122	hypothetical protein	1067575	1068126	+	90T>A	Phe30Leu	90/552	30/183
FRAN025	1069363	A	G	missense	MODERATE	FTL_1123	Iron-regulated protein frpC	1068466	1069368	+	898A>G	Ile300Val	898/903	300/300
FRAN025	1070094	C	T	missense	MODERATE	FTL_1125	Toxin HigB / Protein kinase domain of HipA	1069990	1071246	-	1153G>A	Ala385Thr	1153/1257	385/418
FRAN025	1072662	G	A	missense	MODERATE	FTL_1127	Mobile element protein	1072264	1072776	-	484C>T	Pro162Ser	484/882	162/293
FRAN025	1077608	T	C	missense	MODERATE	FTL_1134	TsgA protein homolog	1077263	1078471	-	864A>G	Ile288Met	864/1209	288/402
FRAN025	1077827	A	C	missense	MODERATE	FTL_1134	TsgA protein homolog	1077263	1078471	-	645T>G	Phe215Leu	645/1209	215/402
FRAN025	1079352	T	G	missense	MODERATE	FTL_1136	hypothetical protein	1079269	1079553	-	202A>C	Thr68Pro	202/285	68/94
FRAN025	1083162	G	T	missense	MODERATE	FTL_1141	3-oxoacyl-[acyl-carrier-protein] synthase, KASIII (EC 2.3.1.180)	1083079	1083891	-	889C>A	His297Asn	889/972	297/323
FRAN025	1087775	G	A	missense	MODERATE	FTL_1145	Transketolase (EC 2.2.1.1)	1086160	1088151	+	1616G>A	Arg539Lys	1616/1992	539/663
FRAN025	1091199	A	G	missense	MODERATE	FTL_1148	Pyruvate kinase (EC 2.7.1.40)	1090403	1091839	+	797A>G	Asn266Ser	797/1437	266/478
FRAN025	1091354	G	C	missense	MODERATE	FTL_1148	Pyruvate kinase (EC 2.7.1.40)	1090403	1091839	+	952G>C	Val318Leu	952/1437	318/478
FRAN025	1091786	G	A	missense	MODERATE	FTL_1148	Pyruvate kinase (EC 2.7.1.40)	1090403	1091839	+	1384G>A	Val462Ile	1384/1437	462/478
FRAN025	1093967	T	C	missense	MODERATE	FTL_1151	Trehalase (EC 3.2.1.28) @ Periplasmic trehalase (EC 3.2.1.28)	1093524	1094543	-	604A>G	Thr202Ala	604/1047	202/348
FRAN025	1095962	T	C	missense	MODERATE	FTL_1154	#N/A	#N/A	#N/A	#N/A	742A>G	Ile248Val	742/873	248/290
FRAN025	1102190	G	A	missense	MODERATE	FTL_1162	hypothetical protein	1102042	1106028	-	3839C>T	Ser1280Leu	3839/3987	1280/1328
FRAN025	1105393	T	A	missense	MODERATE	FTL_1162	hypothetical protein	1102042	1106028	-	636A>T	Leu212Phe	636/3987	212/1328
FRAN025	1105775	G	A	missense	MODERATE	FTL_1162	hypothetical protein	1102042	1106028	-	254C>T	Ala85Val	254/3987	85/1328
FRAN025	1114209	T	C	missense	MODERATE	FTL_1171	hypothetical protein	1113191	1116472	-	2264A>G	Glu755Gly	2264/3282	755/1093
FRAN025	1129849	C	T	missense	MODERATE	FTL_1177	tRNA-5-carboxymethylaminomethyl-2-thiouridine(34) synthesis protein MnmE	1128805	1130157	-	309G>A	Met103Ile	309/1353	103/450
FRAN025	1133126	C	A	missense	MODERATE	FTL_1183	putative solute:Na symporter	1132609	1133880	+	518C>A	Ala173Glu	518/1272	173/423
FRAN025	1133224	T	C	missense	MODERATE	FTL_1183	putative solute:Na symporter	1132609	1133880	+	616T>C	Phe206Leu	616/1272	206/423
FRAN025	1138753	G	A	missense	MODERATE	FTL_1190	Heat shock protein GrpE	1138367	1138954	+	387G>A	Met129Ile	387/588	129/195
FRAN025	1141105	A	G	missense	MODERATE	FTL_1192	Chaperone protein DnaJ	1141072	1142187	+	34A>G	Ile12Val	34/1116	12/371
FRAN025	1143836	C	T	missense	MODERATE	FTL_1195	Mobile element protein	1143722	1144234	+	484C>T	Pro162Ser	484/882	162/293
FRAN025	1146706	A	C	missense	MODERATE	FTL_1198	Phenylalanyl-tRNA synthetase beta chain (EC 6.1.1.20)	1146238	1148610	+	469A>C	Asn157His	469/2373	157/790
FRAN025	1147373	G	A	missense	MODERATE	FTL_1198	Phenylalanyl-tRNA synthetase beta chain (EC 6.1.1.20)	1146238	1148610	+	1136G>A	Arg379Lys	1136/2373	379/790
FRAN025	1156174	C	A	missense	MODERATE	FTL_1206	Uncharacterized MFS-type transporter	1156139	1156597	-	424G>T	Val142Phe	424/459	142/152
FRAN025	1157016	A	T	missense	MODERATE	FTL_1207	Scaffold protein for [4Fe-4S] cluster assembly ApbC, MRP-like	1156701	1157561	+	316A>T	Thr106Ser	316/861	106/286
FRAN025	1158690	G	A	missense	MODERATE	FTL_1209	Small-conductance mechanosensitive channel	1158146	1158784	-	155C>T	Pro52Leu	155/699	52/232
FRAN025	1163355	G	A	missense	MODERATE	FTL_1213	Transglutaminase-like enzyme	1162529	1164424	-	1070C>T	Thr357Ile	1070/1896	357/631
FRAN025	1174861	G	T	missense	MODERATE	FTL_1225	hypothetical protein	1174349	1175038	-	178C>A	Leu60Ile	178/690	60/229
FRAN025	1176934	T	G	missense	MODERATE	FTL_1228	Iron-sulfur cluster assembly protein SufD	1176005	1177150	-	217A>C	Asn73His	217/1146	73/381
FRAN025	1183474	C	T	missense	MODERATE	FTL_1235	#N/A	#N/A	#N/A	#N/A	272C>T	Ala91Val	272/549	91/182
FRAN025	1184966	G	A	missense	MODERATE	FTL_1237	Membrane protein	1184159	1184998	+	808G>A	Ala270Thr	808/840	270/279
FRAN025	1188448	G	A	missense	MODERATE	FTL_1241	Mobile element protein	1188050	1188562	-	484C>T	Pro162Ser	484/882	162/293
FRAN025	1188499	A	C	missense	MODERATE	FTL_1241	Mobile element protein	1188050	1188562	-	433T>G	Trp145Gly	433/882	145/293
FRAN025	1189052	T	C	missense	MODERATE	FTL_1242	Intracellular protease	1188954	1189187	-	136A>G	Asn46Asp	136/234	46/77
FRAN025	1191742	T	G	missense	MODERATE	FTL_1246	hypothetical protein	1191313	1191816	+	430T>G	Phe144Val	430/504	144/167
FRAN025	1194933	C	T	missense	MODERATE	FTL_1250	Mobile element protein	1194482	1195174	+	425C>T	Thr142Ile	425/666	142/221
FRAN025	1200460	A	G	missense	MODERATE	FTL_1257	#N/A	#N/A	#N/A	#N/A	103A>G	Ile35Val	103/567	35/188
FRAN025	1203976	T	C	missense	MODERATE	FTL_1261	Para-aminobenzoate synthase, amidotransferase component (EC 2.6.1.85)	1203492	1204046	-	71A>G	Tyr24Cys	71/555	24/184
FRAN025	1208304	A	G	missense	MODERATE	FTL_1265	2-amino-4-hydroxy-6-hydroxymethyldihydropteridine pyrophosphokinase (EC 2.7.6.3) / Dihydropteroate synthase (EC 2.5.1.15)	1207611	1208876	+	694A>G	Asn232Asp	694/1266	232/421
FRAN025	1210020	G	A	missense	MODERATE	FTL_1267	hypothetical protein	1209825	1210325	+	196G>A	Ala66Thr	196/501	66/166
FRAN025	1215430	A	G	missense	MODERATE	FTL_1274	Malonyl-[acyl-carrier protein] O-methyltransferase (EC 2.1.1.197)	1214904	1215641	+	527A>G	Asn176Ser	527/738	176/245
FRAN025	1220550	G	A	missense	MODERATE	FTL_1280	3-hydroxyacyl-CoA dehydrogenase	1220421	1220603	+	130G>A	Ala44Thr	130/183	44/60
FRAN025	1221075	A	G	missense	MODERATE	FTL_1281	3-hydroxybutyrate dehydrogenase (EC 1.1.1.30)	1220604	1221203	+	472A>G	Ser158Gly	472/600	158/199
FRAN025	1223259	A	G	missense	MODERATE	FTL_1283	Glutamate-1-semialdehyde 2,1-aminomutase (EC 5.4.3.8)	1222952	1224052	-	989T>C	Val330Ala	989/1296	330/431
FRAN025	1231324	A	C	missense	MODERATE	FTL_1290	Mobile element protein	1230875	1231387	-	433T>G	Trp145Gly	433/882	145/293
FRAN025	1235337	C	T	missense	MODERATE	FTL_1296	Glutamate/gamma-aminobutyrate antiporter	1235301	1235654	-	465G>A	Met155Ile	465/501	155/166
FRAN025	1235387	T	C	missense	MODERATE	FTL_1296	Glutamate/gamma-aminobutyrate antiporter	1235301	1235654	-	415A>G	Thr139Ala	415/501	139/166
FRAN025	1236889	T	C	missense	MODERATE	FTL_1297	hypothetical protein	1236059	1236931	-	43A>G	Ile15Val	43/873	15/290
FRAN025	1237530	T	G	missense	MODERATE	FTL_1298	Mobile element protein	1237467	1237979	+	433T>G	Trp145Gly	433/882	145/293
FRAN025	1243303	C	T	missense	MODERATE	FTL_1305	Peptidoglycan lipid II flippase MurJ	1242639	1244180	-	878G>A	Cys293Tyr	878/1542	293/513
FRAN025	1244074	A	C	missense	MODERATE	FTL_1305	Peptidoglycan lipid II flippase MurJ	1242639	1244180	-	107T>G	Val36Gly	107/1542	36/513
FRAN025	1246304	C	T	missense	MODERATE	FTL_1308	Dihydrofolate synthase (EC 6.3.2.12) @ Folylpolyglutamate synthase (EC 6.3.2.17)	1245735	1246886	-	613G>A	Ala205Thr	613/1182	205/393
FRAN025	1257649	A	G	missense	MODERATE	FTL_1321	CRISPR-associated protein Cas2	1257374	1257568	-	19T>C	Tyr7His	19/294	35612
FRAN025	1259355	T	G	missense	MODERATE	FTL_1325	#N/A	#N/A	#N/A	#N/A	2357A>C	Asn786Thr	2357/2637	786/878
FRAN025	1261172	C	A	missense	MODERATE	FTL_1325	#N/A	#N/A	#N/A	#N/A	540G>T	Met180Ile	540/2637	180/878
FRAN025	1264712	C	A	missense	MODERATE	FTL_1328	Outer membrane protein A precursor	1264352	1265530	-	819G>T	Glu273Asp	819/1179	273/392
FRAN025	1272779	G	A	missense	MODERATE	FTL_1337	#N/A	#N/A	#N/A	#N/A	503C>T	Pro168Leu	503/1311	168/436
FRAN025	1273463	G	A	missense	MODERATE	FTL_1338	Alanine racemase (EC 5.1.1.1)	1273399	1274496	-	1034C>T	Thr345Ile	1034/1098	345/365
FRAN025	1278196	G	A	missense	MODERATE	FTL_1342	Integral membrane protein	1277293	1278315	+	904G>A	Val302Ile	904/1023	302/340
FRAN025	1280599	G	A	missense	MODERATE	FTL_1345	#N/A	#N/A	#N/A	#N/A	1034G>A	Arg345Lys	1034/1137	345/378
FRAN025	1282307	G	A	missense	MODERATE	FTL_1348	Mobile element protein	1281674	1282513	+	607G>A	Ala203Thr	607/813	203/270
FRAN025	1282309	A	C	missense	MODERATE	FTL_1349	#N/A	#N/A	#N/A	#N/A	816T>G	Cys272Trp	816/828	272/275
FRAN025	1282641	G	A	missense	MODERATE	FTL_1349	#N/A	#N/A	#N/A	#N/A	484C>T	Pro162Ser	484/828	162/275
FRAN025	1282692	A	C	missense	MODERATE	FTL_1349	#N/A	#N/A	#N/A	#N/A	433T>G	Trp145Gly	433/828	145/275
FRAN025	1294928	A	G	missense	MODERATE	FTL_1361	Cold shock protein of CSP family	1294796	1294999	+	133A>G	Ser45Gly	133/204	45/67
FRAN025	1296421	G	T	missense	MODERATE	FTL_1363	Putative exported protein precursor	1296262	1297260	+	160G>T	Asp54Tyr	160/999	54/332
FRAN025	1301129	G	A	missense	MODERATE	FTL_1369	Mobile element protein	1300731	1301243	-	484C>T	Pro162Ser	484/882	162/293
FRAN025	1301180	A	C	missense	MODERATE	FTL_1369	Mobile element protein	1300731	1301243	-	433T>G	Trp145Gly	433/882	145/293
FRAN025	1309187	A	C	missense	MODERATE	FTL_1375	Ribosome-associated heat shock protein implicated in the recycling of the 50S subunit (S4 paralog)	1308905	1309273	+	283A>C	Ile95Leu	283/369	95/122
FRAN025	1312018	T	C	missense	MODERATE	FTL_1378	#N/A	#N/A	#N/A	#N/A	32A>G	Asp11Gly	32/189	22951
FRAN025	1315295	G	T	missense	MODERATE	FTL_1385	hypothetical protein	1314988	1315434	+	308G>T	Ser103Ile	308/447	103/148
FRAN025	1315412	T	C	missense	MODERATE	FTL_1385	hypothetical protein	1314988	1315434	+	425T>C	Val142Ala	425/447	142/148
FRAN025	1315841	G	A	missense	MODERATE	FTL_1386	Mobile element protein	1315609	1316292	-	425C>T	Thr142Ile	425/657	142/218
FRAN025	1321195	C	T	missense	MODERATE	FTL_1391	Guanylate kinase (EC 2.7.4.8)	1320932	1321504	-	310G>A	Asp104Asn	310/573	104/190
FRAN025	1326036	T	C	missense	MODERATE	FTL_1395	Arabinose-proton symporter	1325164	1326543	-	508A>G	Thr170Ala	508/1380	170/459
FRAN025	1326259	C	A	missense	MODERATE	FTL_1395	Arabinose-proton symporter	1325164	1326543	-	285G>T	Met95Ile	285/1380	95/459
FRAN025	1329677	A	C	missense	MODERATE	FTL_1399	3-deoxy-manno-octulosonate cytidylyltransferase (EC 2.7.7.38)	1329195	1329947	-	271T>G	Tyr91Asp	271/753	91/250
FRAN025	1331155	G	A	missense	MODERATE	FTL_1402	Mobile element protein	1330757	1331269	-	484C>T	Pro162Ser	484/882	162/293
FRAN025	1331206	A	C	missense	MODERATE	FTL_1402	Mobile element protein	1330757	1331269	-	433T>G	Trp145Gly	433/882	145/293
FRAN025	1336834	T	G	missense	MODERATE	FTL_1408	Chitin binding protein	1336260	1337984	+	575T>G	Ile192Ser	575/1725	192/574
FRAN025	1363000	A	C	missense	MODERATE	FTL_1431	Sugar transferase involved in lipopolysaccharide synthesis	1361808	1363202	-	203T>G	Val68Gly	203/1395	68/464
FRAN025	1363487	C	T	missense	MODERATE	FTL_1432	Ribulose-phosphate 3-epimerase (EC 5.1.3.1)	1363183	1363851	-	365G>A	Gly122Asp	365/669	122/222
FRAN025	1365298	C	A	missense	MODERATE	FTL_1434	FIG035246: DoxX family protein	1364963	1365451	-	256G>T	Ala86Ser	256/591	86/196
FRAN025	1368230	G	A	missense	MODERATE	FTL_1440	Arylsulfatase (EC 3.1.6.1)	1367863	1368366	-	137C>T	Thr46Ile	137/504	46/167
FRAN025	1369096	C	T	missense	MODERATE	FTL_1441	Mobile element protein	1368645	1369346	+	425C>T	Thr142Ile	425/675	142/224
FRAN025	1372835	G	A	missense	MODERATE	FTL_1446	#N/A	#N/A	#N/A	#N/A	484C>T	Pro162Ser	484/828	162/275
FRAN025	1372886	A	C	missense	MODERATE	FTL_1446	#N/A	#N/A	#N/A	#N/A	433T>G	Trp145Gly	433/828	145/275
FRAN025	1375024	A	C	missense	MODERATE	FTL_1448	Excinuclease ABC subunit C	1373836	1375674	-	651T>G	Asn217Lys	651/1839	217/612
FRAN025	1382272	G	T	missense	MODERATE	FTL_1458	Protein translocase subunit SecA	1381543	1384263	-	1992C>A	Phe664Leu	1992/2721	664/906
FRAN025	1384996	G	A	missense	MODERATE	FTL_1459	hypothetical protein	1384395	1385423	+	602G>A	Arg201Lys	602/1029	201/342
FRAN025	1387066	G	A	missense	MODERATE	FTL_1462	Mobile element protein	1386668	1387180	-	484C>T	Pro162Ser	484/882	162/293
FRAN025	1387117	A	C	missense	MODERATE	FTL_1462	Mobile element protein	1386668	1387180	-	433T>G	Trp145Gly	433/882	145/293
FRAN025	1392385	A	T	missense	MODERATE	FTL_1467	Mobile element protein	1391740	1392396	+	619A>T	Ile207Phe	619/630	207/209
FRAN025	1392834	G	A	missense	MODERATE	FTL_1468	Cell division-associated, ATP-dependent zinc metalloprotease FtsH	1392490	1394436	-	1603C>T	Pro535Ser	1603/1947	535/648
FRAN025	1395243	A	G	missense	MODERATE	FTL_1470	Uncharacterized MFS-type transporter	1394801	1395463	+	356A>G	Asp119Gly	356/576	119/191
FRAN025	1396559	C	T	missense	MODERATE	FTL_1472	Uncharacterized MFS-type transporter	1396486	1396890	+	68C>T	Ala23Val	68/399	23/132
FRAN025	1399502	T	C	missense	MODERATE	FTL_1473	Excinuclease ABC subunit A	1396896	1399718	-	217A>G	Ile73Val	217/2823	73/940
FRAN025	1402769	G	T	missense	MODERATE	FTL_1477	Thiamin pyrophosphokinase (EC 2.7.6.2)	1402467	1403120	-	352C>A	Gln118Lys	352/654	118/217
FRAN025	1405513	T	C	missense	MODERATE	FTL_1479	Cytosol aminopeptidase PepA (EC 3.4.11.1)	1404747	1406186	-	674A>G	Tyr225Cys	674/1440	225/479
FRAN025	1410087	C	T	missense	MODERATE	FTL_1483	FIG015287: Zinc protease	1409763	1410986	+	325C>T	Pro109Ser	325/1224	109/407
FRAN025	1410631	C	T	missense	MODERATE	FTL_1483	FIG015287: Zinc protease	1409763	1410986	+	869C>T	Thr290Ile	869/1224	290/407
FRAN025	1412088	T	G	missense	MODERATE	FTL_1485	Membrane protein	1411599	1412249	+	490T>G	Ser164Ala	490/651	164/216
FRAN025	1437724	G	A	missense	MODERATE	FTL_1505	Mobile element protein	1437326	1437838	-	484C>T	Pro162Ser	484/882	162/293
FRAN025	1438902	C	T	missense	MODERATE	FTL_1506	Oxidoreductase, short-chain dehydrogenase/reductase family	1438513	1438962	-	61G>A	Ala21Thr	61/450	21/149
FRAN025	1438953	T	C	missense	MODERATE	FTL_1506	Oxidoreductase, short-chain dehydrogenase/reductase family	1438513	1438962	-	10A>G	Asn4Asp	10/450	4/149
FRAN025	1443487	A	C	missense	MODERATE	FTL_1512	Membrane-fusion protein	1443453	1444256	+	35A>C	Tyr12Ser	35/804	12/267
FRAN025	1443727	A	C	missense	MODERATE	FTL_1512	Membrane-fusion protein	1443453	1444256	+	275A>C	Glu92Ala	275/804	92/267
FRAN025	1445881	G	A	missense	MODERATE	FTL_1515	Domain of unknown function / Efflux ABC transporter, permease protein	1445749	1446297	+	139G>A	Gly47Ser	139/555	47/184
FRAN025	1447293	A	G	missense	MODERATE	FTL_1517	hypothetical protein	1447184	1447528	-	236T>C	Val79Ala	236/345	79/114
FRAN025	1447402	C	T	missense	MODERATE	FTL_1517	hypothetical protein	1447184	1447528	-	127G>A	Val43Ile	127/345	43/114
FRAN025	1450981	G	A	missense	MODERATE	FTL_1521	Chitinase (EC 3.2.1.14)	1449357	1451651	-	671C>T	Ala224Val	671/2295	224/764
FRAN025	1457895	T	G	missense	MODERATE	FTL_1527	Enolase (EC 4.2.1.11)	1456705	1458075	-	181A>C	Ile61Leu	181/1371	61/456
FRAN025	1463357	A	G	missense	MODERATE	FTL_1533	DNA-directed RNA polymerase omega subunit (EC 2.7.7.6)	1463322	1463540	-	184T>C	Ser62Pro	184/219	62/72
FRAN025	1466723	G	A	missense	MODERATE	FTL_1537	Polyribonucleotide nucleotidyltransferase (EC 2.7.7.8)	1465423	1467504	-	782C>T	Ser261Leu	782/2082	261/693
FRAN025	1474408	T	G	missense	MODERATE	FTL_1544	Mobile element protein	1474345	1474857	+	433T>G	Trp145Gly	433/882	145/293
FRAN025	1474459	C	T	missense	MODERATE	FTL_1544	Mobile element protein	1474345	1474857	+	484C>T	Pro162Ser	484/882	162/293
FRAN025	1483791	T	C	missense	MODERATE	FTL_1552	uncharacterized conserved secreted protein	1482574	1484487	-	697A>G	Thr233Ala	697/1914	233/637
FRAN025	1484789	G	A	missense	MODERATE	FTL_1553	Succinyl-CoA ligase [ADP-forming] beta chain (EC 6.2.1.5)	1484657	1485820	+	133G>A	Val45Ile	133/1164	45/387
FRAN025	1488285	C	T	missense	MODERATE	FTL_1556	Uncharacterized UPF0118 membrane protein	1487658	1488683	+	628C>T	Leu210Phe	628/1026	210/341
FRAN025	1488398	G	A	missense	MODERATE	FTL_1556	Uncharacterized UPF0118 membrane protein	1487658	1488683	+	741G>A	Met247Ile	741/1026	247/341
FRAN025	1491346	C	G	missense	MODERATE	FTL_1561	#N/A	#N/A	#N/A	#N/A	22C>G	Pro8Ala	22/372	8/123
FRAN025	1500889	T	C	missense	MODERATE	FTL_1572	Mobile element protein	1500438	1501124	+	425T>C	Ile142Thr	425/660	142/219
FRAN025	1501081	G	T	missense	MODERATE	FTL_1572	Mobile element protein	1500438	1501124	+	617G>T	Arg206Leu	617/660	206/219
FRAN025	1530306	T	G	missense	MODERATE	FTL_1600	L-asparaginase (EC 3.5.1.1)	1529789	1530709	-	404A>C	Asn135Thr	404/921	135/306
FRAN025	1538509	G	A	missense	MODERATE	FTL_1610	Mobile element protein	1538111	1538623	-	484C>T	Pro162Ser	484/882	162/293
FRAN025	1539868	A	T	missense	MODERATE	FTL_1611	Glycosyl transferase, family 2	1539150	1540103	-	236T>A	Leu79Gln	236/954	79/317
FRAN025	1549014	A	C	missense	MODERATE	FTL_1619	Mll1762 protein	1548593	1549348	+	422A>C	Lys141Thr	422/756	141/251
FRAN025	1559628	T	A	missense	MODERATE	FTL_1629	hypothetical protein	1558425	1560131	+	1204T>A	Ser402Thr	1204/1707	402/568
FRAN025	1560530	G	A	missense	MODERATE	FTL_1630	Mobile element protein	1560132	1560644	-	484C>T	Pro162Ser	484/882	162/293
FRAN025	1562753	T	C	missense	MODERATE	FTL_1633	hypothetical protein	1562442	1563167	-	415A>G	Ser139Gly	415/726	139/241
FRAN025	1565115	A	G	missense	MODERATE	FTL_1635	hypothetical protein	1564920	1566992	+	238A>G	Ser80Gly	238/2115	80/704
FRAN025	1572892	A	G	missense	MODERATE	FTL_1641	putative membrane protein	1572832	1573113	+	61A>G	Lys21Glu	61/282	21/93
FRAN025	1591188	C	T	missense	MODERATE	FTL_1660	Thymidylate kinase (EC 2.7.4.9)	1590922	1591551	-	364G>A	Asp122Asn	364/630	122/209
FRAN025	1598144	C	T	missense	MODERATE	FTL_1666	DNA polymerase I (EC 2.7.7.7)	1596731	1599424	-	1281G>A	Met427Ile	1281/2694	427/897
FRAN025	1606582	A	C	missense	MODERATE	FTL_1672	RND efflux system, inner membrane transporter	1605427	1608540	+	1156A>C	Ile386Leu	1156/3114	386/1037
FRAN025	1607966	A	T	missense	MODERATE	FTL_1672	RND efflux system, inner membrane transporter	1605427	1608540	+	2540A>T	Asn847Ile	2540/3114	847/1037
FRAN025	1621193	A	G	missense	MODERATE	FTL_1688	#N/A	#N/A	#N/A	#N/A	239T>C	Val80Ala	239/261	80/86
FRAN025	1624512	C	T	missense	MODERATE	FTL_1693	hypothetical protein	1624106	1624579	-	68G>A	Cys23Tyr	68/474	23/157
FRAN025	1649893	G	A	missense	MODERATE	FTL_1718	Mobile element protein	1649495	1650007	-	484C>T	Pro162Ser	484/882	162/293
FRAN025	1650927	T	G	missense	MODERATE	FTL_1720	Peptide chain release factor N(5)-glutamine methyltransferase (EC 2.1.1.297)	1650857	1651711	-	785A>C	Asn262Thr	785/855	262/284
FRAN025	1653854	C	T	missense	MODERATE	FTL_1722	Glutamyl-tRNA reductase (EC 1.2.1.70)	1652790	1653746	-	181G>A	Asp61Asn	181/1245	61/414
FRAN025	1656304	C	T	missense	MODERATE	FTL_1725	Multidrug resistance transporter, Bcr/CflA family	1656225	1657406	+	80C>T	Ala27Val	80/1182	27/393
FRAN025	1662966	T	C	missense	MODERATE	FTL_1731	Choline permease LicB	1662932	1663816	+	35T>C	Phe12Ser	35/885	12/294
FRAN025	1667284	C	T	missense	MODERATE	FTL_1736	tRNA (guanine(37)-N(1))-methyltransferase (EC 2.1.1.228)	1666761	1667519	-	236G>A	Gly79Asp	236/759	79/252
FRAN025	1680436	T	C	missense	MODERATE	FTL_1744	DNA-directed RNA polymerase beta subunit (EC 2.7.7.6)	1677332	1681408	-	973A>G	Lys325Glu	973/4077	325/1358
FRAN025	1680930	G	A	missense	MODERATE	FTL_1744	DNA-directed RNA polymerase beta subunit (EC 2.7.7.6)	1677332	1681408	-	479C>T	Ala160Val	479/4077	160/1358
FRAN025	1682961	T	C	missense	MODERATE	FTL_1747	LSU ribosomal protein L1p (L10Ae)	1682689	1683387	-	427A>G	Ile143Val	427/699	143/232
FRAN025	1684443	T	C	missense	MODERATE	FTL_1750	Protein translocase subunit SecE	1684439	1684909	-	428A>G	Asp143Gly	428/432	143/143
FRAN025	1687903	A	G	missense	MODERATE	FTL_1752	RecD-like DNA helicase Atu2026	1686750	1687994	-	95T>C	Ile32Thr	95/1248	32/415
FRAN025	1689874	C	A	missense	MODERATE	FTL_1755	Glycerol uptake facilitator protein	1689356	1690120	-	247G>T	Val83Leu	247/765	83/254
FRAN025	1695511	T	G	missense	MODERATE	FTL_1761	hypothetical protein	1695347	1695646	-	172A>C	Asn58His	172/336	58/111
FRAN025	1696778	G	A	missense	MODERATE	FTL_1762	Two-component system sensor histidine kinase	1695821	1697248	+	958G>A	Gly320Ser	958/1428	320/475
FRAN025	1702415	C	A	missense	MODERATE	FTL_1770	Twitching motility protein PilT	1702224	1702832	-	418G>T	Ala140Ser	418/609	140/202
FRAN025	1714250	C	T	missense	MODERATE	FTL_1783	Dihydrolipoamide succinyltransferase component (E2) of 2-oxoglutarate dehydrogenase complex (EC 2.3.1.61)	1713336	1714805	-	556G>A	Ala186Thr	556/1470	186/489
FRAN025	1716521	A	G	missense	MODERATE	FTL_1784	2-oxoglutarate dehydrogenase E1 component (EC 1.2.4.2)	1714831	1717440	-	1124T>C	Ile375Thr	1124/2814	375/937
FRAN025	1730604	A	C	missense	MODERATE	FTL_1796	ATP synthase gamma chain (EC 3.6.3.14)	1730044	1730940	-	337T>G	Phe113Val	337/897	113/298
FRAN025	1740253	G	A	missense	MODERATE	FTL_1807	Histidyl-tRNA synthetase (EC 6.1.1.21)	1739886	1741004	-	899C>T	Thr300Ile	899/1266	300/421
FRAN025	1740273	A	C	missense	MODERATE	FTL_1807	Histidyl-tRNA synthetase (EC 6.1.1.21)	1739886	1741004	-	879T>G	Asp293Glu	879/1266	293/421
FRAN025	1743329	A	G	missense	MODERATE	FTL_1809	Translation initiation factor 2	1741593	1744133	-	805T>C	Tyr269His	805/2541	269/846
FRAN025	1748290	T	G	missense	MODERATE	FTL_1814	#N/A	#N/A	#N/A	#N/A	559A>C	Ile187Leu	559/1158	187/385
FRAN025	1748410	A	G	missense	MODERATE	FTL_1814	#N/A	#N/A	#N/A	#N/A	439T>C	Ser147Pro	439/1158	147/385
FRAN025	1749312	A	C	missense	MODERATE	FTL_1815	Mobile element protein	1748863	1749375	-	433T>G	Trp145Gly	433/882	145/293
FRAN025	1759107	C	A	missense	MODERATE	FTL_1824	NADH-ubiquinone oxidoreductase chain G (EC 1.6.5.3)	1757689	1759893	-	949G>T	Ala317Ser	949/2367	317/788
FRAN025	1784099	T	C	missense	MODERATE	FTL_1852	hypothetical protein	1783795	1784193	+	305T>C	Leu102Pro	305/399	102/132
FRAN025	1786020	G	A	missense	MODERATE	FTL_1854	aldose epimerase family protein	1785236	1786096	-	77C>T	Thr26Ile	77/861	26/286
FRAN025	1788973	A	G	missense	MODERATE	FTL_1860	Phosphoribosylformylglycinamidine synthase, synthetase subunit (EC 6.3.5.3) / Phosphoribosylformylglycinamidine synthase, glutamine amidotransferase subunit (EC 6.3.5.3)	1788213	1792085	-	3113T>C	Ile1038Thr	3113/3873	1038/1290
FRAN025	1793461	A	G	missense	MODERATE	FTL_1861	Amidophosphoribosyltransferase (EC 2.4.2.14)	1792085	1793575	-	115T>C	Tyr39His	115/1491	39/496
FRAN025	1807118	G	T	missense	MODERATE	FTL_1875	Tyrosine-specific transport protein	1806868	1808064	-	947C>A	Ala316Asp	947/1197	316/398
FRAN025	1815343	G	T	missense	MODERATE	FTL_1882	Potassium-transporting ATPase B chain (EC 3.6.3.12) (TC 3.A.3.7.1)	1814370	1815413	-	71C>A	Thr24Lys	71/1044	24/347
FRAN025	1818973	G	A	missense	MODERATE	FTL_1886	Mobile element protein	1818626	1819087	-	484C>T	Pro162Ser	484/831	162/276
FRAN025	1819870	G	A	missense	MODERATE	FTL_1887	3-isopropylmalate dehydrogenase (EC 1.1.1.85)	1819695	1820045	-	236C>T	Pro79Leu	236/411	79/136
FRAN025	1820053	A	G	missense	MODERATE	FTL_1887	3-isopropylmalate dehydrogenase (EC 1.1.1.85)	1819695	1820045	-	53T>C	Val18Ala	53/411	18/136
FRAN025	1821356	C	T	missense	MODERATE	FTL_1889	3-isopropylmalate dehydratase large subunit (EC 4.2.1.33)	1821265	1822575	-	1313G>A	Ser438Asn	1313/1404	438/467
FRAN025	1822664	A	G	missense	MODERATE	FTL_1889	3-isopropylmalate dehydratase large subunit (EC 4.2.1.33)	1821265	1822575	-	5T>C	Val2Ala	5/1404	2/467
FRAN025	1826571	C	T	missense	MODERATE	FTL_1896	INTERNALIN A	1826422	1827819	-	1249G>A	Ala417Thr	1249/1398	417/465
FRAN025	1843623	G	A	missense	MODERATE	FTL_1910	D-alanine--D-alanine ligase (EC 6.3.2.4)	1843130	1844020	-	398C>T	Ala133Val	398/891	133/296
FRAN025	1851924	A	T	missense	MODERATE	FTL_1917	Ribosomal protein S6--L-glutamate ligase	1851152	1851973	+	773A>T	Lys258Ile	773/822	258/273
FRAN025	1854614	C	A	missense	MODERATE	FTL_1921	ABC transporter, ATP-binding protein (cluster 1, maltose/g3p/polyamine/iron); ABC transporter, ATP-binding protein (cluster 10, nitrate/sulfonate/bicarbonate)	1854557	1855339	+	58C>A	His20Asn	58/783	20/260
FRAN025	1857176	T	G	missense	MODERATE	FTL_1924	#N/A	#N/A	#N/A	#N/A	122A>C	Asn41Thr	122/396	41/131
FRAN025	1857655	G	A	missense	MODERATE	FTL_1925	Mobile element protein	1857257	1857769	-	484C>T	Pro162Ser	484/882	162/293
FRAN025	1858061	T	C	missense	MODERATE	FTL_1925	Mobile element protein	1857257	1857769	-	77A>G	Asn26Ser	77/882	26/293
FRAN025	1863764	A	G	missense	MODERATE	FTL_1932	#N/A	#N/A	#N/A	#N/A	31T>C	Tyr11His	31/174	21125
FRAN025	1867527	C	T	missense	MODERATE	FTL_1938	#N/A	#N/A	#N/A	#N/A	577G>A	Asp193Asn	577/825	193/274
FRAN025	1873439	A	G	missense	MODERATE	FTL_1944	Mobile element protein	1873731	1874243	+	77A>G	Asn26Ser	77/882	26/293
FRAN025	1877680	G	A	missense	MODERATE	FTL_1948	Proline/betaine transporter	1876970	1878211	+	756G>A	Met252Ile	756/1287	252/428
FRAN025	1885161	A	G	missense	MODERATE	FTL_1956	Membrane alanine aminopeptidase N (EC 3.4.11.2)	1883263	1885839	-	679T>C	Tyr227His	679/2577	227/858
FRAN025	1888078	T	G	missense	MODERATE	FTL_1959	Transcriptional regulator, AraC family	1887919	1888098	-	21A>C	Gln7His	21/180	21732
FRAN025	17516	T	C	upstream	MODIFIER	FTL_0018	Mobile element protein	16234	16746	-	-402A>G
FRAN025	41194	C	T	upstream	MODIFIER	FTL_0039	hypothetical protein	40675	41082	-	-112G>A
FRAN025	49558	T	C	downstream	MODIFIER	FTL_0046	Dihydroorotate dehydrogenase (quinone) (EC 1.3.5.2)	48582	49340	+	*218T>C
FRAN025	50696	T	C	upstream	MODIFIER	FTL_0048	Prephenate and/or arogenate dehydrogenase (unknown specificity) (EC 1.3.1.12)(EC 1.3.1.43)	49873	50535	-	-161A>G
FRAN025	62054	A	C	upstream	MODIFIER	FTL_0062	Transcriptional regulator, LysR family	61557	62048	-	-6T>G
FRAN025	62510	A	T	upstream	MODIFIER	FTL_0062	Transcriptional regulator, LysR family	61557	62048	-	-462T>A
FRAN025	124496	T	A	upstream	MODIFIER	FTL_0126	hypothetical protein	121838	124300	-	-196A>T
FRAN025	139911	A	G	upstream	MODIFIER	FTL_0133	Ferrous iron transporter FeoB	137653	139896	-	-15T>C
FRAN025	162519	A	T	upstream	MODIFIER	FTL_0157	Phosphate transport regulator (distant homolog of PhoU)	161771	162427	-	-92T>A
FRAN025	162520	A	T	upstream	MODIFIER	FTL_0157	Phosphate transport regulator (distant homolog of PhoU)	161771	162427	-	-93T>A
FRAN025	223427	T	C	downstream	MODIFIER	FTL_0221	Amino acid-proton symporter related protein	221746	222966	+	*461T>C
FRAN025	249559	A	G	upstream	MODIFIER	FTL_0264	#N/A	#N/A	#N/A	#N/A	-346T>C
FRAN025	256650	A	G	upstream	MODIFIER	FTL_0269	NADP-specific glutamate dehydrogenase (EC 1.4.1.4)	254991	256340	-	-310T>C
FRAN025	256817	T	C	upstream	MODIFIER	FTL_0269	NADP-specific glutamate dehydrogenase (EC 1.4.1.4)	254991	256340	-	-477A>G
FRAN025	288342	A	G	upstream	MODIFIER	FTL_0302	Mobile element protein	288491	289111	+	-176A>G
FRAN025	288501	T	C	upstream	MODIFIER	FTL_0302	Mobile element protein	288491	289111	+	-17T>C
FRAN025	305873	T	C	upstream	MODIFIER	FTL_0319	Xanthine/uracil/thiamine/ascorbate permease family protein	304533	305846	-	-27A>G
FRAN025	334992	G	A	upstream	MODIFIER	FTL_0358	hypothetical protein	334627	334950	-	-42C>T
FRAN025	337748	G	A	upstream	MODIFIER	FTL_0361	LemA protein	337139	337714	-	-34C>T
FRAN025	340598	A	G	upstream	MODIFIER	FTL_0366	#N/A	#N/A	#N/A	#N/A	-51T>C
FRAN025	340765	T	C	upstream	MODIFIER	FTL_0366	#N/A	#N/A	#N/A	#N/A	-218A>G
FRAN025	356945	T	C	upstream	MODIFIER	FTL_0387	Alanine transaminase (EC 2.6.1.2)	355654	356844	-	-101A>G
FRAN025	361421	T	C	upstream	MODIFIER	FTL_0390	Type IV pilus biogenesis protein PilE	359970	361055	-	-366A>G
FRAN025	361712	A	G	downstream	MODIFIER	FTL_0392	hypothetical protein	362203	362370	-	*491T>C
FRAN025	371087	G	A	upstream	MODIFIER	FTL_0400	Mobile element protein	370444	371097	-	-17C>T
FRAN025	384282	A	G	upstream	MODIFIER	FTL_0415	hypothetical protein	383686	384204	-	-78T>C
FRAN025	384441	T	C	upstream	MODIFIER	FTL_0415	hypothetical protein	383686	384204	-	-237A>G
FRAN025	415517	T	A	upstream	MODIFIER	FTL_0445	hypothetical protein	414671	415207	-	-310A>T
FRAN025	421192	T	G	upstream	MODIFIER	FTL_0446	Gentisate 1,2-dioxygenase (EC 1.13.11.4)	421380	421595	+	-188T>G
FRAN025	424870	A	T	upstream	MODIFIER	FTL_0449	hypothetical protein	425025	425360	+	-155A>T
FRAN025	424969	G	A	upstream	MODIFIER	FTL_0449	hypothetical protein	425025	425360	+	-56G>A
FRAN025	481115	T	G	upstream	MODIFIER	FTL_0494	Aspartate-semialdehyde dehydrogenase (EC 1.2.1.11)	479944	480984	-	-122A>C
FRAN025	501805	T	C	upstream	MODIFIER	FTL_0520	Septum site-determining protein MinC	500622	501308	-	-497A>G
FRAN025	504458	T	C	downstream	MODIFIER	FTL_0524	ATP-dependent DNA helicase RecG (EC 3.6.4.12)	502369	504408	+	*50T>C
FRAN025	504604	T	G	downstream	MODIFIER	FTL_0524	ATP-dependent DNA helicase RecG (EC 3.6.4.12)	502369	504408	+	*196T>G
FRAN025	512283	G	A	downstream	MODIFIER	FTL_0529	Uracil-DNA glycosylase, family 1 (EC 3.2.2.27)	511277	511939	+	*344G>A
FRAN025	530990	A	G	upstream	MODIFIER	FTL_0547	3-deoxy-D-manno-octulosonic acid transferase (EC 2.4.99.12)(EC 2.4.99.13)	529649	530944	-	-46T>C
FRAN025	532808	A	T	upstream	MODIFIER	FTL_0550	#N/A	#N/A	#N/A	#N/A	-107A>T
FRAN025	543516	A	C	upstream	MODIFIER	FTL_0561	Cyclopropane-fatty-acyl-phospholipid synthase (EC 2.1.1.79)	542406	543143	-	-16T>G
FRAN025	555066	G	T	upstream	MODIFIER	FTL_0575	Mobile element protein	554219	554887	-	-206C>A
FRAN025	556316	G	T	upstream	MODIFIER	FTL_0578	Ornithine cyclodeaminase (EC 4.3.1.12)	556334	557182	+	-18G>T
FRAN025	559037	G	T	upstream	MODIFIER	FTL_0581	Arabinose-proton symporter	559130	560410	+	-93G>T
FRAN025	577001	T	C	downstream	MODIFIER	FTL_0590	ATP-dependent helicase HrpA	572637	576971	+	*30T>C
FRAN025	577002	G	A	downstream	MODIFIER	FTL_0590	ATP-dependent helicase HrpA	572637	576971	+	*31G>A
FRAN025	578197	C	T	upstream	MODIFIER	FTL_0592	UDP-N-acetylglucosamine 4,6-dehydratase (EC 4.2.1.135)	578574	579962	+	-29C>T
FRAN025	607237	A	G	downstream	MODIFIER	FTL_0616	DNA-directed RNA polymerase alpha subunit (EC 2.7.7.6)	606074	607027	+	*210A>G
FRAN025	612449	G	A	upstream	MODIFIER	FTL_0622	Mobile element protein	611800	612459	-	-17C>T
FRAN025	633516	C	T	upstream	MODIFIER	FTL_0650	Prolyl-tRNA synthetase (EC 6.1.1.15), bacterial type	631337	633034	-	-482G>A
FRAN025	636327	G	A	upstream	MODIFIER	FTL_0652	Putative inner membrane protein	635603	636139	-	-188C>T
FRAN025	648211	T	C	upstream	MODIFIER	FTL_0666	Exodeoxyribonuclease V gamma chain (EC 3.1.11.5)	648263	651502	+	-52T>C
FRAN025	670508	G	A	upstream	MODIFIER	FTL_0682	Mobile element protein	669449	669961	-	-179C>T
FRAN025	681835	T	A	upstream	MODIFIER	FTL_0692	16S rRNA (uracil(1498)-N(3))-methyltransferase (EC 2.1.1.193)	681054	681782	-	-53A>T
FRAN025	688707	T	G	upstream	MODIFIER	FTL_0701	hypothetical protein	688726	690495	+	-19T>G
FRAN025	712105	A	G	downstream	MODIFIER	FTL_0720	DNA recombination and repair protein RecO	711334	712032	+	*73A>G
FRAN025	717695	T	G	upstream	MODIFIER	FTL_0728	hypothetical protein	717830	718165	+	-9T>G
FRAN025	720885	G	T	downstream	MODIFIER	FTL_0730	Hydrolase (HAD superfamily) in cluster with DUF1447	719842	720633	+	*252G>T
FRAN025	746538	C	T	upstream	MODIFIER	FTL_0753	N-acyl-L-amino acid amidohydrolase (EC 3.5.1.14)	745486	746424	-	-114G>A
FRAN025	755150	A	C	upstream	MODIFIER	FTL_0766	Gamma-glutamyltranspeptidase (EC 2.3.2.2) @ Glutathione hydrolase (EC 3.4.19.13)	755258	757003	+	-48A>C
FRAN025	761767	T	C	upstream	MODIFIER	FTL_0770	#N/A	#N/A	#N/A	#N/A	-113T>C
FRAN025	765073	G	A	upstream	MODIFIER	FTL_0777	hypothetical protein	765053	765262	+	-1G>A
FRAN025	801638	G	A	upstream	MODIFIER	FTL_0816	hypothetical protein	800974	801171	-	-467C>T
FRAN025	811966	A	G	upstream	MODIFIER	FTL_0830	ADP-ribose pyrophosphatase of COG1058 family (EC 3.6.1.13)	811161	811904	-	-62T>C
FRAN025	822330	G	T	upstream	MODIFIER	FTL_0839	Acyl-phosphate:glycerol-3-phosphate O-acyltransferase PlsY (EC 2.3.1.n3)	821559	822173	-	-157C>A
FRAN025	823600	C	T	downstream	MODIFIER	FTL_0840	putative lipoprotein	822830	823150	+	*450C>T
FRAN025	849688	G	A	upstream	MODIFIER	FTL_0868	Mobile element protein	849036	849698	-	-17C>T
FRAN025	849877	G	T	upstream	MODIFIER	FTL_0868	Mobile element protein	849036	849698	-	-206C>A
FRAN025	851584	T	C	downstream	MODIFIER	FTL_0872	Na+/H+ antiporter, NhaP family	851082	851582	+	*2T>C
FRAN025	856187	T	A	upstream	MODIFIER	FTL_0878	DNA/RNA endonuclease G	856270	857334	+	-83T>A
FRAN025	860147	C	A	upstream	MODIFIER	FTL_0881	hypothetical protein	859863	860138	-	-9G>T
FRAN025	897543	G	T	upstream	MODIFIER	FTL_0923	Glutaredoxin 2	896849	897493	-	-50C>A
FRAN025	902330	A	C	upstream	MODIFIER	FTL_0930	Crossover junction endodeoxyribonuclease RuvC (EC 3.1.22.4)	902362	902877	+	-32A>C
FRAN025	965499	A	C	upstream	MODIFIER	FTL_0998	hypothetical protein	965567	966247	+	-68A>C
FRAN025	971341	G	A	upstream	MODIFIER	FTL_1006	#N/A	#N/A	#N/A	#N/A	-174G>A
FRAN025	981727	A	G	upstream	MODIFIER	FTL_1022	Coproporphyrinogen III oxidase, aerobic (EC 1.3.3.3)	980597	981523	-	-204T>C
FRAN025	984179	A	G	upstream	MODIFIER	FTL_1027	Replicative DNA helicase (DnaB) (EC 3.6.4.12)	984192	985586	+	-13A>G
FRAN025	990869	C	T	intergenic_region	MODIFIER	FTL_1033-FTL_1034	#N/A	#N/A	#N/A	#N/A	n.990869C>T
FRAN025	994360	T	C	upstream	MODIFIER	FTL_1037	hypothetical protein	994763	995329	+	-403T>C
FRAN025	1023430	T	G	upstream	MODIFIER	FTL_1071	GMP synthase [glutamine-hydrolyzing], amidotransferase subunit (EC 6.3.5.2) / GMP synthase [glutamine-hydrolyzing], ATP pyrophosphatase subunit (EC 6.3.5.2)	1023479	1025029	+	-49T>G
FRAN025	1028580	C	T	upstream	MODIFIER	FTL_1075	CBS domain protein	1027970	1028560	-	-20G>A
FRAN025	1036675	C	A	upstream	MODIFIER	FTL_1087	Mobile element protein	1035817	1036470	-	-232G>T
FRAN025	1056740	T	C	downstream	MODIFIER	FTL_1110	hypothetical protein	1056202	1056660	+	*80T>C
FRAN025	1066582	A	G	upstream	MODIFIER	FTL_1121	Iron-regulated protein frpC	1066772	1067575	+	-190A>G
FRAN025	1119135	T	A	upstream	MODIFIER	FTL_1172	hypothetical protein	1116477	1118939	-	-196A>T
FRAN025	1128713	T	C	downstream	MODIFIER	FTL_1177	tRNA-5-carboxymethylaminomethyl-2-thiouridine(34) synthesis protein MnmE	1128805	1130157	-	*92A>G
FRAN025	1165213	A	T	upstream	MODIFIER	FTL_1214	hypothetical protein	1164553	1164753	-	-403T>A
FRAN025	1169043	T	G	upstream	MODIFIER	FTL_1218	Two-component system sensor histidine kinase	1167906	1168895	-	-148A>C
FRAN025	1169538	A	T	downstream	MODIFIER	FTL_1219	Aminotransferase, class II (EC 2.3.1.-)	1169829	1171070	-	*291T>A
FRAN025	1169539	G	A	downstream	MODIFIER	FTL_1219	Aminotransferase, class II (EC 2.3.1.-)	1169829	1171070	-	*290C>T
FRAN025	1173686	A	C	downstream	MODIFIER	FTL_1221	hypothetical protein	1172718	1173323	+	*363A>C
FRAN025	1194333	A	G	upstream	MODIFIER	FTL_1250	Mobile element protein	1194482	1195174	+	-176A>G
FRAN025	1230096	A	G	downstream	MODIFIER	FTL_1289	hypothetical protein	1230409	1230903	-	*313T>C
FRAN025	1238911	A	G	upstream	MODIFIER	FTL_1299	hypothetical protein	1238007	1238456	-	-455T>C
FRAN025	1255571	T	C	upstream	MODIFIER	FTL_1317	hypothetical protein	1254565	1255530	-	-11A>G
FRAN025	1257789	T	C	upstream	MODIFIER	FTL_1320	CRISPR-associated RecB family exonuclease Cas4	1256815	1257417	-	-402A>G
FRAN025	1257812	C	A	upstream	MODIFIER	FTL_1320	CRISPR-associated RecB family exonuclease Cas4	1256815	1257417	-	-425G>T
FRAN025	1279191	G	A	upstream	MODIFIER	FTL_1344	phosphoserine phosphatase	1278606	1278953	-	-238C>T
FRAN025	1281525	A	G	upstream	MODIFIER	FTL_1347	hypothetical protein	1281238	1281408	-	-117T>C
FRAN025	1281684	T	C	upstream	MODIFIER	FTL_1347	hypothetical protein	1281238	1281408	-	-276A>G
FRAN025	1293031	C	A	upstream	MODIFIER	FTL_1359	hypothetical protein	1292386	1292952	-	-76G>T
FRAN025	1301877	C	T	upstream	MODIFIER	FTL_1369	Mobile element protein	1300731	1301243	-	-266G>A
FRAN025	1303253	T	C	upstream	MODIFIER	FTL_1370	hypothetical protein	1301987	1302802	-	-451A>G
FRAN025	1311790	C	T	upstream	MODIFIER	FTL_1377	Lipase	1311108	1311755	-	-35G>A
FRAN025	1316441	T	C	upstream	MODIFIER	FTL_1386	Mobile element protein	1315609	1316292	-	-176A>G
FRAN025	1330315	A	G	upstream	MODIFIER	FTL_1399	3-deoxy-manno-octulosonate cytidylyltransferase (EC 2.7.7.38)	1329195	1329947	-	-368T>C
FRAN025	1368655	C	T	upstream	MODIFIER	FTL_1440	Arylsulfatase (EC 3.1.6.1)	1367863	1368366	-	-289G>A
FRAN025	1371453	A	C	upstream	MODIFIER	FTL_1445	Mobile element protein	1371868	1372707	+	-442A>C
FRAN025	1371878	C	T	upstream	MODIFIER	FTL_1445	Mobile element protein	1371868	1372707	+	-17C>T
FRAN025	1395664	C	T	upstream	MODIFIER	FTL_1471	Mobile element protein	1395654	1396319	+	-17C>T
FRAN025	1406242	T	C	upstream	MODIFIER	FTL_1479	Cytosol aminopeptidase PepA (EC 3.4.11.1)	1404747	1406186	-	-56A>G
FRAN025	1423727	A	C	upstream	MODIFIER	FTL_1494	Protein DR_1172	1423111	1423620	-	-107T>G
FRAN025	1431663	T	C	upstream	MODIFIER	FTL_1500	Mobile element protein	1430858	1431334	-	-329A>G
FRAN025	1438331	G	A	upstream	MODIFIER	FTL_1505	Mobile element protein	1437326	1437838	-	-125C>T
FRAN025	1438390	C	T	upstream	MODIFIER	FTL_1505	Mobile element protein	1437326	1437838	-	-184G>A
FRAN025	1446525	C	T	upstream	MODIFIER	FTL_1516	Mobile element protein	1446515	1447135	+	-17C>T
FRAN025	1481753	T	C	upstream	MODIFIER	FTL_1550	27kDa outer membrane protein	1480817	1481584	-	-169A>G
FRAN025	1484502	G	A	upstream	MODIFIER	FTL_1552	uncharacterized conserved secreted protein	1482574	1484487	-	-15C>T
FRAN025	1499212	A	T	upstream	MODIFIER	FTL_1571	Thioredoxin reductase (EC 1.8.1.9)	1499219	1500169	+	-7A>T
FRAN025	1517734	G	A	upstream	MODIFIER	FTL_1589	Mobile element protein	1516986	1517744	-	-17C>T
FRAN025	1518030	C	T	upstream	MODIFIER	FTL_1589	Mobile element protein	1516986	1517744	-	-313G>A
FRAN025	1548047	G	A	upstream	MODIFIER	FTL_1618	Mll1762 protein	1548060	1548641	+	-13G>A
FRAN025	1554440	A	G	upstream	MODIFIER	FTL_1623	hypothetical protein	1553273	1554316	-	-124T>C
FRAN025	1580643	G	A	upstream	MODIFIER	FTL_1649	#N/A	#N/A	#N/A	#N/A	-32C>T
FRAN025	1584436	T	C	upstream	MODIFIER	FTL_1655	Mobile element protein	1583637	1584287	-	-176A>G
FRAN025	1614515	G	A	upstream	MODIFIER	FTL_1680	Mobile element protein	1613845	1614525	-	-17C>T
FRAN025	1661477	T	C	upstream	MODIFIER	FTL_1729	Adenosine (5')-pentaphospho-(5'')-adenosine pyrophosphohydrolase	1660661	1661128	-	-349A>G
FRAN025	1665361	T	G	upstream	MODIFIER	FTL_1733	Isopenicillin N synthase	1664402	1665247	-	-114A>C
FRAN025	1710039	A	C	upstream	MODIFIER	FTL_1777	#N/A	#N/A	#N/A	#N/A	-478T>G
FRAN025	1721107	G	A	upstream	MODIFIER	FTL_1788	Succinate dehydrogenase cytochrome b-556 subunit	1720543	1720923	-	-175C>T
FRAN025	1765298	T	A	upstream	MODIFIER	FTL_1832	Siderophore synthetase superfamily, group B	1765524	1767443	+	-226T>A
FRAN025	1797857	A	G	upstream	MODIFIER	FTL_1866	Protein-L-isoaspartate O-methyltransferase (EC 2.1.1.77)	1797173	1797793	-	-64T>C
FRAN025	1825028	T	C	upstream	MODIFIER	FTL_1892	hypothetical protein	1824022	1824987	-	-11A>G
FRAN025	1826110	G	A	downstream	MODIFIER	FTL_1894	Mobile element protein	1825374	1825910	+	*200G>A
FRAN025	1858666	A	G	upstream	MODIFIER	FTL_1926	Mobile element protein	1858199	1858537	-	-9T>C
FRAN025	1859249	T	C	upstream	MODIFIER	FTL_1928	#N/A	#N/A	#N/A	#N/A	-19T>C
FRAN025	1888133	G	A	upstream	MODIFIER	FTL_1958	Indole-3-glycerol phosphate synthase (EC 4.1.1.48) / Phosphoribosylanthranilate isomerase (EC 5.3.1.24)	1886466	1887827	-	-306C>T
FRAN025	126963	G	A	intragenic	MODIFIER	FTL_R0006	Large Subunit Ribosomal RNA; lsuRNA; LSU rRNA	126513	129399	+	n.126963G>A
FRAN025	128566	C	A	intragenic	MODIFIER	FTL_R0006	Large Subunit Ribosomal RNA; lsuRNA; LSU rRNA	126513	129399	+	n.128566C>A
FRAN025	417984	G	A	intragenic	MODIFIER	FTL_R0019	Large Subunit Ribosomal RNA; lsuRNA; LSU rRNA	417534	420420	+	n.417984G>A
FRAN025	419587	C	A	intragenic	MODIFIER	FTL_R0019	Large Subunit Ribosomal RNA; lsuRNA; LSU rRNA	417534	420420	+	n.419587C>A
FRAN025	1121602	G	A	intragenic	MODIFIER	FTL_R0031	Large Subunit Ribosomal RNA; lsuRNA; LSU rRNA	1121152	1124038	+	n.1121602G>A
FRAN025	1123205	C	A	intragenic	MODIFIER	FTL_R0031	Large Subunit Ribosomal RNA; lsuRNA; LSU rRNA	1121152	1124038	+	n.1123205C>A
FRAN029	143094	C	A	stop lost	HIGH	FTL_0137	LpsA protein	143094	144062	-	969G>T	Ter323Tyrext*?	969/969	323/322
FRAN029	305984	A	G	stop lost	HIGH	FTL_0320	L-aspartate-beta-decarboxylase	305982	307499	-	1516T>C	Ter506Glnext*?	1516/1518	506/505
FRAN029	309373	T	G	stop lost	HIGH	FTL_0323	#N/A	#N/A	#N/A	#N/A	737A>C	Ter246Serext*?	737/738	246/245
FRAN029	323734	C	T	stop gained	HIGH	FTL_0343	hypothetical protein	323554	325083	+	181C>T	Gln61*	181/1530	61/509
FRAN029	328823	T	G	stop lost	HIGH	FTL_0348	#N/A	#N/A	#N/A	#N/A	562T>G	Ter188Gluext*?	562/564	188/187
FRAN029	442789	T	C	stop lost	HIGH	FTL_0468	Mobile element protein	442789	443469	-	654A>G	Ter218Trpext*?	654/654	218/217
FRAN029	621012	C	T	stop gained	HIGH	FTL_0633	Rhodanese-related sulfurtransferases	620610	621128	+	403C>T	Gln135*	403/519	135/172
FRAN029	659993	A	G	stop lost	HIGH	FTL_0672	Aspartate 1-decarboxylase (EC 4.1.1.11)	659991	660266	-	274T>C	Ter92Glnext*?	274/276	92/91
FRAN029	826216	C	T	stop gained	HIGH	FTL_0844	Transcriptional regulator	825879	826442	-	269G>A	Trp90*	269/606	90/201
FRAN029	966992	C	T	stop gained	HIGH	FTL_1001	hypothetical protein	966911	967522	+	82C>T	Gln28*	82/612	28/203
FRAN029	971516	T	C	start lost	HIGH	FTL_1006	#N/A	#N/A	#N/A	#N/A	2T>C	Met1?	2/345	1/114
FRAN029	1195118	C	T	stop gained	HIGH	FTL_1250	Mobile element protein	1194482	1195174	+	610C>T	Gln204*	610/666	204/221
FRAN029	1232164	T	C	stop lost	HIGH	FTL_1291	#N/A	#N/A	#N/A	#N/A	316T>C	Ter106Glnext*?	316/318	106/105
FRAN029	1290112	G	A	stop gained	HIGH	FTL_1356	#N/A	#N/A	#N/A	#N/A	43C>T	Gln15*	43/444	15/147
FRAN029	1312861	T	A	stop gained	HIGH	FTL_1380	#N/A	#N/A	#N/A	#N/A	217A>T	Lys73*	217/243	73/80
FRAN029	1415393	C	A	stop gained	HIGH	FTL_1489	Uncharacterized protein YdiJ	1414446	1417481	-	2089G>T	Glu697*	2089/3036	697/1011
FRAN029	1460132	A	T	stop gained	HIGH	FTL_1529	Ribosyl nicotinamide transporter, PnuC-like	1459525	1460289	-	158T>A	Leu53*	158/765	53/254
FRAN029	1781157	G	A	stop gained	HIGH	FTL_1849	hypothetical protein	1780702	1781280	-	124C>T	Gln42*	124/579	42/192
FRAN029	1812329	G	A	stop gained	HIGH	FTL_1879	Osmosensitive K+ channel histidine kinase KdpD	1811748	1812761	-	433C>T	Gln145*	433/1014	145/337
FRAN029	1819695	T	G	stop lost	HIGH	FTL_1887	3-isopropylmalate dehydrogenase (EC 1.1.1.85)	1819695	1820045	-	411A>C	Ter137Tyrext*?	411/411	137/136
FRAN029	21410	C	T	synonymous	LOW	FTL_0023	Mobile element protein	21746	22258	+	33C>T	Ile11Ile	33/882	11/293
FRAN029	40179	G	A	synonymous	LOW	FTL_0038	putative membrane protein	39621	40586	-	408C>T	Ala136Ala	408/966	136/321
FRAN029	51585	T	G	synonymous	LOW	FTL_0050	Predicted purine nucleoside transporter, MFS superfamily	51483	52169	-	585A>C	Ile195Ile	585/687	195/228
FRAN029	55256	G	A	synonymous	LOW	FTL_0054	Mobile element protein	54408	54920	-	33C>T	Ile11Ile	33/882	11/293
FRAN029	77455	G	A	synonymous	LOW	FTL_0080	Mobile element protein	76775	77236	-	150C>T	Ser50Ser	150/831	50/276
FRAN029	77572	G	A	synonymous	LOW	FTL_0080	Mobile element protein	76775	77236	-	33C>T	Ile11Ile	33/831	11/276
FRAN029	89035	T	A	synonymous	LOW	FTL_0093	Chitinase (EC 3.2.1.14)	86896	89055	-	54A>T	Thr18Thr	54/2193	18/730
FRAN029	100343	C	T	synonymous	LOW	FTL_0107	Mobile element protein	100679	101191	+	33C>T	Ile11Ile	33/882	11/293
FRAN029	101062	C	T	synonymous	LOW	FTL_0107	Mobile element protein	100679	101191	+	753C>T	Tyr251Tyr	753/882	251/293
FRAN029	103899	A	C	synonymous	LOW	FTL_0112	T6SS component TssC (ImpC/VipB)	103420	104940	+	480A>C	Gly160Gly	480/1521	160/506
FRAN029	108843	A	C	synonymous	LOW	FTL_0116	hypothetical protein	107403	111389	-	2547T>G	Ala849Ala	2547/3987	849/1328
FRAN029	130677	C	T	synonymous	LOW	FTL_0128	Mobile element protein	131013	131525	+	33C>T	Ile11Ile	33/882	11/293
FRAN029	130836	C	T	synonymous	LOW	FTL_0128	Mobile element protein	131013	131525	+	192C>T	Thr64Thr	192/882	64/293
FRAN029	141290	G	A	synonymous	LOW	FTL_0135	Mobile element protein	140442	140954	-	33C>T	Ile11Ile	33/882	11/293
FRAN029	144944	C	A	synonymous	LOW	FTL_0138	RNase R-related protein	144251	146101	+	694C>A	Arg232Arg	694/1851	232/616
FRAN029	150672	C	T	synonymous	LOW	FTL_0145	ABC transporter, permease protein (cluster 10, nitrate/sulfonate/bicarbonate) / ABC transporter, permease protein (cluster 10, nitrate/sulfonate/bicarbonate)	149830	151629	+	843C>T	Ile281Ile	843/1800	281/599
FRAN029	159068	C	T	synonymous	LOW	FTL_0153	Mobile element protein	159404	159916	+	33C>T	Ile11Ile	33/882	11/293
FRAN029	159227	C	T	synonymous	LOW	FTL_0153	Mobile element protein	159404	159916	+	192C>T	Thr64Thr	192/882	64/293
FRAN029	163810	A	G	synonymous	LOW	FTL_0158	Acid phosphatase (EC 3.1.3.2)	162734	164209	+	1077A>G	Glu359Glu	1077/1476	359/491
FRAN029	168111	G	A	synonymous	LOW	FTL_0164	Mobile element protein	167422	167934	-	192C>T	Thr64Thr	192/882	64/293
FRAN029	168270	G	A	synonymous	LOW	FTL_0164	Mobile element protein	167422	167934	-	33C>T	Ile11Ile	33/882	11/293
FRAN029	170542	A	G	synonymous	LOW	FTL_0167	DNA repair helicase rad25	169574	172315	-	1774T>C	Leu592Leu	1774/2742	592/913
FRAN029	176698	A	G	synonymous	LOW	FTL_0172	UDP-N-acetylmuramate--L-alanine ligase (EC 6.3.2.8)	175402	176757	-	60T>C	Ile20Ile	60/1356	20/451
FRAN029	176890	T	C	synonymous	LOW	FTL_0173	Shikimate 5-dehydrogenase I alpha (EC 1.1.1.25)	176824	177534	-	708A>G	Ala236Ala	708/774	236/257
FRAN029	178946	T	C	synonymous	LOW	FTL_0177	Membrane protein insertion efficiency factor YidD	178703	178975	+	220T>C	Leu74Leu	220/249	74/82
FRAN029	181506	A	C	synonymous	LOW	FTL_0179	Lipid A biosynthesis lauroyl acyltransferase (EC 2.3.1.241)	180646	181545	+	861A>C	Arg287Arg	861/900	287/299
FRAN029	184382	C	T	synonymous	LOW	FTL_0185	Mobile element protein	184718	185230	+	33C>T	Ile11Ile	33/882	11/293
FRAN029	184541	C	T	synonymous	LOW	FTL_0185	Mobile element protein	184718	185230	+	192C>T	Thr64Thr	192/882	64/293
FRAN029	185268	C	T	synonymous	LOW	FTL_0186	hypothetical protein	185208	186326	-	1059G>A	Gly353Gly	1059/1119	353/372
FRAN029	216895	T	C	synonymous	LOW	FTL_0217	Fumarate hydratase class II (EC 4.2.1.2)	216725	218116	+	171T>C	Asn57Asn	171/1392	57/463
FRAN029	230076	A	C	synonymous	LOW	FTL_0230	Deoxyuridine 5'-triphosphate nucleotidohydrolase (EC 3.6.1.23)	229774	230220	+	303A>C	Ser101Ser	303/447	101/148
FRAN029	230199	C	A	synonymous	LOW	FTL_0230	Deoxyuridine 5'-triphosphate nucleotidohydrolase (EC 3.6.1.23)	229774	230220	+	426C>A	Gly142Gly	426/447	142/148
FRAN029	231251	G	A	synonymous	LOW	FTL_0232	SSU ribosomal protein S12p (S23e)	230955	231329	+	297G>A	Arg99Arg	297/375	99/124
FRAN029	247940	C	T	synonymous	LOW	FTL_0263	#N/A	#N/A	#N/A	#N/A	33C>T	Ile11Ile	33/828	11/275
FRAN029	254767	G	A	synonymous	LOW	FTL_0268	Mobile element protein	253919	254431	-	33C>T	Ile11Ile	33/882	11/293
FRAN029	271745	T	C	synonymous	LOW	FTL_0285	Inactive (p)ppGpp 3'-pyrophosphohydrolase domain / GTP pyrophosphokinase (EC 2.7.6.5), (p)ppGpp synthetase I	270021	271964	+	1725T>C	Ala575Ala	1725/1944	575/647
FRAN029	276445	C	T	synonymous	LOW	FTL_0291	Tyrosine-specific transport protein	275689	276861	-	456G>A	Lys152Lys	456/1212	152/403
FRAN029	279910	G	A	synonymous	LOW	FTL_0294	DNA mismatch repair protein MutS	278860	281394	-	1485C>T	Arg495Arg	1485/2535	495/844
FRAN029	284600	A	G	synonymous	LOW	FTL_0298	hypothetical protein	284034	285995	+	567A>G	Lys189Lys	567/1962	189/653
FRAN029	286636	C	A	synonymous	LOW	FTL_0299	N-acetylmuramic acid 6-phosphate etherase (EC 4.2.1.126)	285992	286876	+	645C>A	Val215Val	645/885	215/294
FRAN029	290476	C	A	synonymous	LOW	FTL_0304	Na+/H+ antiporter, NhaP family	290059	291357	-	882G>T	Leu294Leu	882/1299	294/432
FRAN029	292535	G	A	synonymous	LOW	FTL_0306	Tryptophanyl-tRNA synthetase (EC 6.1.1.2)	292094	293098	-	564C>T	Ala188Ala	564/1005	188/334
FRAN029	301680	C	T	synonymous	LOW	FTL_0314	Mobile element protein	302016	302528	+	33C>T	Ile11Ile	33/891	11/296
FRAN029	301839	C	T	synonymous	LOW	FTL_0314	Mobile element protein	302016	302528	+	192C>T	Thr64Thr	192/891	64/296
FRAN029	310687	G	A	synonymous	LOW	FTL_0325	Outer membrane lipoprotein omp16 precursor	310408	311661	-	975C>T	Ser325Ser	975/1254	325/417
FRAN029	321045	C	T	synonymous	LOW	FTL_0339	Mobile element protein	321381	321893	+	33C>T	Ile11Ile	33/882	11/293
FRAN029	321204	C	T	synonymous	LOW	FTL_0339	Mobile element protein	321381	321893	+	192C>T	Thr64Thr	192/882	64/293
FRAN029	331722	G	A	synonymous	LOW	FTL_0353	Mobile element protein	331033	331545	-	192C>T	Thr64Thr	192/882	64/293
FRAN029	331881	G	A	synonymous	LOW	FTL_0353	Mobile element protein	331033	331545	-	33C>T	Ile11Ile	33/882	11/293
FRAN029	337331	T	G	synonymous	LOW	FTL_0361	LemA protein	337139	337714	-	384A>C	Thr128Thr	384/576	128/191
FRAN029	352051	G	A	synonymous	LOW	FTL_0381	Fatty acid hydroxylase family (carotene hydroxylase/sterol desaturase)	351743	352534	+	309G>A	Val103Val	309/792	103/263
FRAN029	370534	A	G	synonymous	LOW	FTL_0400	Mobile element protein	370444	371097	-	537T>C	Thr179Thr	537/627	179/208
FRAN029	385731	G	A	synonymous	LOW	FTL_0417	#N/A	#N/A	#N/A	#N/A	150C>T	Ser50Ser	150/828	50/275
FRAN029	395829	T	C	synonymous	LOW	FTL_0428	Chromosome (plasmid) partitioning protein ParB	395626	396540	+	204T>C	Ile68Ile	204/915	68/304
FRAN029	403917	C	T	synonymous	LOW	FTL_0437	FMN adenylyltransferase (EC 2.7.7.2) / Riboflavin kinase (EC 2.7.1.26)	403404	404324	-	408G>A	Ala136Ala	408/921	136/306
FRAN029	407489	T	C	synonymous	LOW	FTL_0439	putative lipoprotein	406497	408107	+	1038T>C	Asn346Asn	1038/1656	346/551
FRAN029	408274	C	T	synonymous	LOW	FTL_0440	Mobile element protein	408610	409071	+	33C>T	Ile11Ile	33/831	11/276
FRAN029	408391	C	T	synonymous	LOW	FTL_0440	Mobile element protein	408610	409071	+	150C>T	Ser50Ser	150/831	50/276
FRAN029	408433	C	T	synonymous	LOW	FTL_0440	Mobile element protein	408610	409071	+	192C>T	Thr64Thr	192/831	64/276
FRAN029	410975	T	C	synonymous	LOW	FTL_0443	D-galactonate transporter	410837	412060	-	1167A>G	Pro389Pro	1167/1305	389/434
FRAN029	411452	G	A	synonymous	LOW	FTL_0443	D-galactonate transporter	410837	412060	-	690C>T	Ser230Ser	690/1305	230/434
FRAN029	422544	T	C	synonymous	LOW	FTL_0447	hypothetical protein	421977	423032	-	489A>G	Glu163Glu	489/1056	163/351
FRAN029	435301	C	A	synonymous	LOW	FTL_0461	hypothetical protein	435259	435639	+	328C>A	Arg110Arg	328/666	110/221
FRAN029	436500	T	C	synonymous	LOW	FTL_0462	DNA topoisomerase IV subunit A (EC 5.99.1.3)	435925	437997	+	729T>C	Arg243Arg	729/2226	243/741
FRAN029	439030	T	C	synonymous	LOW	FTL_0464	hypothetical protein	438670	439269	-	240A>G	Ala80Ala	240/600	80/199
FRAN029	460686	G	A	synonymous	LOW	FTL_0482	Pullulanase (EC 3.2.1.41)	460512	463724	-	3039C>T	Tyr1013Tyr	3039/3213	1013/1070
FRAN029	467840	T	G	synonymous	LOW	FTL_0485	Glucose-1-phosphate adenylyltransferase (EC 2.7.7.27)	468084	468920	+	192T>G	Gly64Gly	192/1272	64/423
FRAN029	488187	A	G	synonymous	LOW	FTL_0502	Agmatine deiminase (EC 3.5.3.12)	487684	488544	+	504A>G	Glu168Glu	504/861	168/286
FRAN029	489234	G	A	synonymous	LOW	FTL_0503	Mobile element protein	488545	489057	-	192C>T	Thr64Thr	192/882	64/293
FRAN029	489393	G	A	synonymous	LOW	FTL_0503	Mobile element protein	488545	489057	-	33C>T	Ile11Ile	33/882	11/293
FRAN029	494840	G	A	synonymous	LOW	FTL_0510	Mobile element protein	493992	494504	-	33C>T	Ile11Ile	33/882	11/293
FRAN029	505954	C	A	synonymous	LOW	FTL_0525	Fumarate hydratase class I, aerobic (EC 4.2.1.2)	505163	506677	+	792C>A	Thr264Thr	792/1515	264/504
FRAN029	507194	C	T	synonymous	LOW	FTL_0526	Mobile element protein	507530	507880	+	33C>T	Ile11Ile	33/720	11/239
FRAN029	507353	C	T	synonymous	LOW	FTL_0526	Mobile element protein	507530	507880	+	192C>T	Thr64Thr	192/720	64/239
FRAN029	510101	C	T	synonymous	LOW	FTL_0528	Restriction endonuclease	508407	511280	+	1695C>T	Ser565Ser	1695/2874	565/957
FRAN029	528277	A	G	synonymous	LOW	FTL_0545	Phosphatidylcholine synthase (EC 2.7.8.24)	527959	528723	-	447T>C	Tyr149Tyr	447/765	149/254
FRAN029	535033	C	T	synonymous	LOW	FTL_0553	Signal peptidase I (EC 3.4.21.89)	535304	535870	+	27C>T	Asn9Asn	27/864	9/287
FRAN029	548997	T	C	synonymous	LOW	FTL_0570	#N/A	#N/A	#N/A	#N/A	57T>C	Ile19Ile	57/402	19/133
FRAN029	549699	T	C	synonymous	LOW	FTL_0571	putative lipoprotein	549673	550125	+	183T>C	Pro61Pro	183/609	61/202
FRAN029	562876	A	G	synonymous	LOW	FTL_0584	3-hydroxyacyl-CoA dehydrogenase [fadN-fadA-fadE operon] (EC 1.1.1.35) / Enoyl-CoA hydratase [fadN-fadA-fadE operon] (EC 4.2.1.17)	562153	564849	-	1974T>C	Asn658Asn	1974/2697	658/898
FRAN029	566497	G	T	synonymous	LOW	FTL_0585	Acyl-CoA dehydrogenase	564922	567162	-	666C>A	Leu222Leu	666/2241	222/746
FRAN029	576809	G	A	synonymous	LOW	FTL_0590	ATP-dependent helicase HrpA	572637	576971	+	4173G>A	Leu1391Leu	4173/4335	1391/1444
FRAN029	576970	G	A	splice variant	LOW	FTL_0590	ATP-dependent helicase HrpA	572637	576971	+	4334G>A	Ter1445Ter	4334/4335	1445/1444
FRAN029	578068	T	C	synonymous	LOW	FTL_0591	Mobile element protein	577505	578185	+	537T>C	Thr179Thr	537/654	179/217
FRAN029	590597	A	C	synonymous	LOW	FTL_0602	formyltransferase	590061	590786	+	537A>C	Ser179Ser	537/726	179/241
FRAN029	595780	C	T	synonymous	LOW	FTL_0607	Mobile element protein	596116	596628	+	33C>T	Ile11Ile	33/882	11/293
FRAN029	595939	C	T	synonymous	LOW	FTL_0607	Mobile element protein	596116	596628	+	192C>T	Thr64Thr	192/882	64/293
FRAN029	603726	A	G	synonymous	LOW	FTL_0613	Mobile element protein	603576	604289	-	537T>C	Thr179Thr	537/687	179/228
FRAN029	611155	T	G	synonymous	LOW	FTL_0621	#N/A	#N/A	#N/A	#N/A	465T>G	Pro155Pro	465/1101	155/366
FRAN029	611896	A	G	synonymous	LOW	FTL_0622	Mobile element protein	611800	612459	-	537T>C	Thr179Thr	537/633	179/210
FRAN029	615278	G	A	synonymous	LOW	FTL_0625	Glycosyl transferase, family 2	614465	615409	-	132C>T	Ile44Ile	132/945	44/314
FRAN029	618322	C	T	synonymous	LOW	FTL_0629	#N/A	#N/A	#N/A	#N/A	432C>T	Ile144Ile	432/717	144/238
FRAN029	620039	G	A	synonymous	LOW	FTL_0631	Mobile element protein	619191	619703	-	33C>T	Ile11Ile	33/882	11/293
FRAN029	646034	T	C	synonymous	LOW	FTL_0664	Permease of the drug/metabolite transporter (DMT) superfamily	645551	646423	-	390A>G	Leu130Leu	390/873	130/290
FRAN029	665929	G	A	synonymous	LOW	FTL_0678	Mobile element protein	665240	665752	-	192C>T	Thr64Thr	192/882	64/293
FRAN029	666088	G	A	synonymous	LOW	FTL_0678	Mobile element protein	665240	665752	-	33C>T	Ile11Ile	33/882	11/293
FRAN029	670138	G	A	synonymous	LOW	FTL_0682	Mobile element protein	669449	669961	-	192C>T	Thr64Thr	192/882	64/293
FRAN029	670297	G	A	synonymous	LOW	FTL_0682	Mobile element protein	669449	669961	-	33C>T	Ile11Ile	33/882	11/293
FRAN029	676481	C	T	synonymous	LOW	FTL_0688	Inner-membrane proton/drug antiporter (MSF type) of tripartite multidrug efflux system	675029	676378	-	78G>A	Leu26Leu	78/1530	26/509
FRAN029	686143	G	A	synonymous	LOW	FTL_0698	BAX protein	685918	686754	-	612C>T	Ala204Ala	612/837	204/278
FRAN029	691286	G	A	synonymous	LOW	FTL_0702	hypothetical protein	690560	692017	-	732C>T	Asn244Asn	732/1458	244/485
FRAN029	710080	A	G	synonymous	LOW	FTL_0718	Cysteine desulfurase (EC 2.8.1.7)	709853	711028	+	228A>G	Glu76Glu	228/1176	76/391
FRAN029	719174	C	T	synonymous	LOW	FTL_0729	S-adenosylmethionine:tRNA ribosyltransferase-isomerase (EC 2.4.99.17)	718191	719207	+	984C>T	Phe328Phe	984/1017	328/338
FRAN029	722585	C	T	synonymous	LOW	FTL_0733	Mobile element protein	722921	723433	+	33C>T	Ile11Ile	33/882	11/293
FRAN029	722744	C	T	synonymous	LOW	FTL_0733	Mobile element protein	722921	723433	+	192C>T	Thr64Thr	192/882	64/293
FRAN029	728352	G	A	synonymous	LOW	FTL_0739	tRNA-5-carboxymethylaminomethyl-2-thiouridine(34) synthesis protein MnmG	727875	729758	-	1407C>T	Ser469Ser	1407/1884	469/627
FRAN029	731237	C	T	synonymous	LOW	FTL_0741	hypothetical protein	730970	731875	+	268C>T	Leu90Leu	268/906	90/301
FRAN029	739444	A	G	synonymous	LOW	FTL_0748	L-Proline/Glycine betaine transporter ProP	739223	740212	+	510A>G	Glu170Glu	510/1278	170/425
FRAN029	741101	C	A	synonymous	LOW	FTL_0749	Mobile element protein	740466	741116	+	609C>A	Thr203Thr	609/624	203/207
FRAN029	755617	G	A	synonymous	LOW	FTL_0766	Gamma-glutamyltranspeptidase (EC 2.3.2.2) @ Glutathione hydrolase (EC 3.4.19.13)	755258	757003	+	420G>A	Ala140Ala	420/1806	140/601
FRAN029	764102	A	G	synonymous	LOW	FTL_0775	#N/A	#N/A	#N/A	#N/A	252A>G	Pro84Pro	252/366	84/121
FRAN029	769342	G	A	synonymous	LOW	FTL_0783	Mobile element protein	768494	769006	-	33C>T	Ile11Ile	33/882	11/293
FRAN029	773534	A	G	synonymous	LOW	FTL_0787	tRNA threonylcarbamoyladenosine biosynthesis protein TsaB	773610	774128	+	45A>G	Val15Val	45/639	15/212
FRAN029	784069	A	C	synonymous	LOW	FTL_0799	Type IV pilus biogenesis protein PilP	783971	784456	+	204A>C	Ile68Ile	204/591	68/196
FRAN029	784258	G	A	synonymous	LOW	FTL_0799	Type IV pilus biogenesis protein PilP	783971	784456	+	393G>A	Val131Val	393/591	131/196
FRAN029	802952	G	A	synonymous	LOW	FTL_0819	#N/A	#N/A	#N/A	#N/A	288C>T	Ile96Ile	288/402	96/133
FRAN029	806714	C	T	synonymous	LOW	FTL_0825	#N/A	#N/A	#N/A	#N/A	222C>T	Ile74Ile	222/393	74/130
FRAN029	830581	T	G	synonymous	LOW	FTL_0848	Protein translocase subunit SecD	829166	831010	+	1509T>G	Gly503Gly	1509/1938	503/645
FRAN029	843959	G	A	synonymous	LOW	FTL_0863	Proton/sodium-glutamate symport protein	842733	844007	-	49C>T	Leu17Leu	49/1275	17/424
FRAN029	844682	G	T	synonymous	LOW	FTL_0864	Glucosamine-6-phosphate deaminase [isomerizing], alternative (EC 3.5.99.6)	844209	845237	+	474G>T	Ala158Ala	474/1029	158/342
FRAN029	887770	C	A	synonymous	LOW	FTL_0914	#N/A	#N/A	#N/A	#N/A	66C>A	Ile22Ile	66/408	22/135
FRAN029	894503	T	C	synonymous	LOW	FTL_0919	putative membrane protein	893900	895159	-	657A>G	Leu219Leu	657/1260	219/419
FRAN029	912396	G	A	synonymous	LOW	FTL_0942	Predicted thiamin transporter PnuT	911806	912438	+	591G>A	Leu197Leu	591/633	197/210
FRAN029	936758	A	C	synonymous	LOW	FTL_0968	Tyrosyl-tRNA synthetase (EC 6.1.1.1)	935859	936860	+	1089A>C	Ile363Ile	1089/1191	363/396
FRAN029	938112	G	A	synonymous	LOW	FTL_0969	Mobile element protein	937264	937776	-	33C>T	Ile11Ile	33/882	11/293
FRAN029	941062	G	A	synonymous	LOW	FTL_0971	Predicted D-lactate dehydrogenase, Fe-S protein, FAD/FMN-containing	939821	941200	+	1242G>A	Gln414Gln	1242/1380	414/459
FRAN029	942587	G	A	synonymous	LOW	FTL_0973	#N/A	#N/A	#N/A	#N/A	63G>A	Lys21Lys	63/1158	21/385
FRAN029	959648	G	A	synonymous	LOW	FTL_0990	hypothetical protein	959628	960197	-	550C>T	Leu184Leu	550/570	184/189
FRAN029	960852	C	T	synonymous	LOW	FTL_0992	#N/A	#N/A	#N/A	#N/A	33C>T	Ile11Ile	33/882	11/293
FRAN029	962951	G	A	synonymous	LOW	FTL_0994	hypothetical protein	961985	963475	-	525C>T	Tyr175Tyr	525/1491	175/496
FRAN029	966214	C	T	synonymous	LOW	FTL_0998	hypothetical protein	965567	966247	+	648C>T	Asn216Asn	648/681	216/226
FRAN029	978691	C	T	synonymous	LOW	FTL_1020	Mobile element protein	979027	979539	+	33C>T	Ile11Ile	33/882	11/293
FRAN029	980723	T	C	synonymous	LOW	FTL_1022	Coproporphyrinogen III oxidase, aerobic (EC 1.3.3.3)	980597	981523	-	801A>G	Gly267Gly	801/927	267/308
FRAN029	984761	G	A	synonymous	LOW	FTL_1027	Replicative DNA helicase (DnaB) (EC 3.6.4.12)	984192	985586	+	570G>A	Gly190Gly	570/1395	190/464
FRAN029	1008435	G	A	synonymous	LOW	FTL_1051	NADH dehydrogenase (EC 1.6.99.3)	1007365	1008615	+	1071G>A	Lys357Lys	1071/1251	357/416
FRAN029	1039189	A	G	synonymous	LOW	FTL_1091	#N/A	#N/A	#N/A	#N/A	30A>G	Pro10Pro	30/429	10/142
FRAN029	1072953	G	A	synonymous	LOW	FTL_1127	Mobile element protein	1072264	1072776	-	192C>T	Thr64Thr	192/882	64/293
FRAN029	1073112	G	A	synonymous	LOW	FTL_1127	Mobile element protein	1072264	1072776	-	33C>T	Ile11Ile	33/882	11/293
FRAN029	1094766	A	G	synonymous	LOW	FTL_1152	#N/A	#N/A	#N/A	#N/A	37T>C	Leu13Leu	37/258	13/85
FRAN029	1094982	C	T	synonymous	LOW	FTL_1153	Mobile element protein	1095318	1095830	+	33C>T	Ile11Ile	33/882	11/293
FRAN029	1095701	C	T	synonymous	LOW	FTL_1153	Mobile element protein	1095318	1095830	+	753C>T	Tyr251Tyr	753/882	251/293
FRAN029	1095773	T	C	synonymous	LOW	FTL_1153	Mobile element protein	1095318	1095830	+	825T>C	Ser275Ser	825/882	275/293
FRAN029	1098538	A	C	synonymous	LOW	FTL_1158	T6SS component TssC (ImpC/VipB)	1098059	1099579	+	480A>C	Gly160Gly	480/1521	160/506
FRAN029	1103482	A	C	synonymous	LOW	FTL_1162	hypothetical protein	1102042	1106028	-	2547T>G	Ala849Ala	2547/3987	849/1328
FRAN029	1129972	G	A	synonymous	LOW	FTL_1177	tRNA-5-carboxymethylaminomethyl-2-thiouridine(34) synthesis protein MnmE	1128805	1130157	-	186C>T	Ile62Ile	186/1353	62/450
FRAN029	1140102	C	T	synonymous	LOW	FTL_1191	Chaperone protein DnaK	1139055	1140983	+	1048C>T	Leu350Leu	1048/1929	350/642
FRAN029	1143386	C	T	synonymous	LOW	FTL_1195	Mobile element protein	1143722	1144234	+	33C>T	Ile11Ile	33/882	11/293
FRAN029	1176539	A	G	synonymous	LOW	FTL_1228	Iron-sulfur cluster assembly protein SufD	1176005	1177150	-	612T>C	Asn204Asn	612/1146	204/381
FRAN029	1179775	T	C	synonymous	LOW	FTL_1231	Iron-sulfur cluster regulator IscR	1179403	1179813	-	39A>G	Leu13Leu	39/411	13/136
FRAN029	1184635	C	A	synonymous	LOW	FTL_1237	Membrane protein	1184159	1184998	+	477C>A	Val159Val	477/840	159/279
FRAN029	1188739	G	A	synonymous	LOW	FTL_1241	Mobile element protein	1188050	1188562	-	192C>T	Thr64Thr	192/882	64/293
FRAN029	1188898	G	A	synonymous	LOW	FTL_1241	Mobile element protein	1188050	1188562	-	33C>T	Ile11Ile	33/882	11/293
FRAN029	1202657	T	C	synonymous	LOW	FTL_1259	#N/A	#N/A	#N/A	#N/A	423T>C	Ser141Ser	423/516	141/171
FRAN029	1213436	C	T	synonymous	LOW	FTL_1272	Biotin synthase (EC 2.8.1.6)	1212864	1213805	+	573C>T	Ser191Ser	573/942	191/313
FRAN029	1219206	G	A	synonymous	LOW	FTL_1278	Hypothetical sugar permease	1218136	1219395	-	190C>T	Leu64Leu	190/1260	64/419
FRAN029	1225932	A	G	synonymous	LOW	FTL_1285	Methionyl-tRNA formyltransferase (EC 2.1.2.9)	1225215	1226156	-	225T>C	Leu75Leu	225/942	75/313
FRAN029	1229372	C	T	synonymous	LOW	FTL_1288	Fatty acid hydroxylase family (carotene hydroxylase/sterol desaturase)	1228889	1229443	-	72G>A	Ala24Ala	72/555	24/184
FRAN029	1231564	G	A	synonymous	LOW	FTL_1290	Mobile element protein	1230875	1231387	-	192C>T	Thr64Thr	192/882	64/293
FRAN029	1231723	G	A	synonymous	LOW	FTL_1290	Mobile element protein	1230875	1231387	-	33C>T	Ile11Ile	33/882	11/293
FRAN029	1234687	C	T	synonymous	LOW	FTL_1295	Glutamate/gamma-aminobutyrate antiporter	1234474	1235253	-	567G>A	Leu189Leu	567/780	189/259
FRAN029	1237131	C	T	synonymous	LOW	FTL_1298	Mobile element protein	1237467	1237979	+	33C>T	Ile11Ile	33/882	11/293
FRAN029	1237248	C	T	synonymous	LOW	FTL_1298	Mobile element protein	1237467	1237979	+	150C>T	Ser50Ser	150/882	50/293
FRAN029	1237290	C	T	synonymous	LOW	FTL_1298	Mobile element protein	1237467	1237979	+	192C>T	Thr64Thr	192/882	64/293
FRAN029	1238597	A	G	synonymous	LOW	FTL_1300	hypothetical protein	1238465	1238608	-	210T>C	Phe70Phe	210/342	70/113
FRAN029	1246008	A	G	synonymous	LOW	FTL_1308	Dihydrofolate synthase (EC 6.3.2.12) @ Folylpolyglutamate synthase (EC 6.3.2.17)	1245735	1246886	-	909T>C	Ile303Ile	909/1182	303/393
FRAN029	1248805	G	A	synonymous	LOW	FTL_1311	CTP synthase (EC 6.3.4.2)	1248370	1250010	-	1206C>T	Asp402Asp	1206/1641	402/546
FRAN029	1253521	C	T	synonymous	LOW	FTL_1316	Mobile element protein	1253857	1254369	+	33C>T	Ile11Ile	33/882	11/293
FRAN029	1253638	C	T	synonymous	LOW	FTL_1316	Mobile element protein	1253857	1254369	+	150C>T	Ser50Ser	150/882	50/293
FRAN029	1260334	G	A	synonymous	LOW	FTL_1325	#N/A	#N/A	#N/A	#N/A	1378C>T	Leu460Leu	1378/2637	460/878
FRAN029	1265378	A	G	synonymous	LOW	FTL_1328	Outer membrane protein A precursor	1264352	1265530	-	153T>C	Ala51Ala	153/1179	51/392
FRAN029	1276209	G	A	synonymous	LOW	FTL_1340	failed axon connections protein	1276096	1276803	-	595C>T	Leu199Leu	595/708	199/235
FRAN029	1282237	T	C	synonymous	LOW	FTL_1348	Mobile element protein	1281674	1282513	+	537T>C	Thr179Thr	537/813	179/270
FRAN029	1282932	G	A	synonymous	LOW	FTL_1349	#N/A	#N/A	#N/A	#N/A	192C>T	Thr64Thr	192/828	64/275
FRAN029	1283091	G	A	synonymous	LOW	FTL_1349	#N/A	#N/A	#N/A	#N/A	33C>T	Ile11Ile	33/828	11/275
FRAN029	1295613	A	G	synonymous	LOW	FTL_1362	Lysine 2,3-aminomutase (EC 5.4.3.2)	1295070	1296056	-	444T>C	Ile148Ile	444/987	148/328
FRAN029	1295814	G	A	synonymous	LOW	FTL_1362	Lysine 2,3-aminomutase (EC 5.4.3.2)	1295070	1296056	-	243C>T	Ser81Ser	243/987	81/328
FRAN029	1301420	G	A	synonymous	LOW	FTL_1369	Mobile element protein	1300731	1301243	-	192C>T	Thr64Thr	192/882	64/293
FRAN029	1301579	G	A	synonymous	LOW	FTL_1369	Mobile element protein	1300731	1301243	-	33C>T	Ile11Ile	33/882	11/293
FRAN029	1308315	A	G	synonymous	LOW	FTL_1374	LPS-assembly protein LptD @ Organic solvent tolerance protein precursor	1306909	1308687	+	1455A>G	Leu485Leu	1455/1827	485/608
FRAN029	1315143	G	A	synonymous	LOW	FTL_1385	hypothetical protein	1314988	1315434	+	156G>A	Ala52Ala	156/447	52/148
FRAN029	1322779	G	A	synonymous	LOW	FTL_1392	DEAD-box ATP-dependent RNA helicase DeaD (= CshA) (EC 3.6.4.13)	1321621	1323330	-	552C>T	Cys184Cys	552/1710	184/569
FRAN029	1331446	G	A	synonymous	LOW	FTL_1402	Mobile element protein	1330757	1331269	-	192C>T	Thr64Thr	192/882	64/293
FRAN029	1331605	G	A	synonymous	LOW	FTL_1402	Mobile element protein	1330757	1331269	-	33C>T	Ile11Ile	33/882	11/293
FRAN029	1334168	T	C	synonymous	LOW	FTL_1407	Threonyl-tRNA synthetase (EC 6.1.1.3)	1333850	1335754	-	1587A>G	Gly529Gly	1587/1905	529/634
FRAN029	1340259	T	C	synonymous	LOW	FTL_1411	Nucleoid-associated protein YaaK	1339966	1340304	+	294T>C	Asp98Asp	294/339	98/112
FRAN029	1366297	T	C	synonymous	LOW	FTL_1437	FIG023677: hypothetical protein	1366258	1367067	-	771A>G	Glu257Glu	771/810	257/269
FRAN029	1367678	T	C	synonymous	LOW	FTL_1439	Arylsulfatase (EC 3.1.6.1)	1367405	1367764	-	291A>G	Ala97Ala	291/564	97/187
FRAN029	1373285	G	A	synonymous	LOW	FTL_1446	#N/A	#N/A	#N/A	#N/A	33C>T	Ile11Ile	33/828	11/275
FRAN029	1374088	T	C	synonymous	LOW	FTL_1448	Excinuclease ABC subunit C	1373836	1375674	-	1587A>G	Gly529Gly	1587/1839	529/612
FRAN029	1387357	G	A	synonymous	LOW	FTL_1462	Mobile element protein	1386668	1387180	-	192C>T	Thr64Thr	192/882	64/293
FRAN029	1387516	G	A	synonymous	LOW	FTL_1462	Mobile element protein	1386668	1387180	-	33C>T	Ile11Ile	33/882	11/293
FRAN029	1398165	T	G	synonymous	LOW	FTL_1473	Excinuclease ABC subunit A	1396896	1399718	-	1554A>C	Ile518Ile	1554/2823	518/940
FRAN029	1402109	T	C	synonymous	LOW	FTL_1476	Glucose-6-phosphate isomerase (EC 5.3.1.9)	1400858	1402267	-	372A>G	Val124Val	372/1623	124/540
FRAN029	1427798	C	A	synonymous	LOW	FTL_1497	Na+/H+-dicarboxylate symporter	1427426	1428541	-	879G>T	Val293Val	879/1251	293/416
FRAN029	1438174	G	A	synonymous	LOW	FTL_1505	Mobile element protein	1437326	1437838	-	33C>T	Ile11Ile	33/882	11/293
FRAN029	1441726	G	A	synonymous	LOW	FTL_1510	Glycerol-3-phosphate transporter	1440694	1442010	-	285C>T	Ile95Ile	285/1317	95/438
FRAN029	1445497	T	C	synonymous	LOW	FTL_1514	Domain of unknown function / Efflux ABC transporter, permease protein	1445182	1445604	+	316T>C	Leu106Leu	316/423	106/140
FRAN029	1474009	C	T	synonymous	LOW	FTL_1544	Mobile element protein	1474345	1474857	+	33C>T	Ile11Ile	33/882	11/293
FRAN029	1474126	C	T	synonymous	LOW	FTL_1544	Mobile element protein	1474345	1474857	+	150C>T	Ser50Ser	150/882	50/293
FRAN029	1476445	A	G	synonymous	LOW	FTL_1547	DNA gyrase subunit B (EC 5.99.1.3)	1476400	1478811	-	2367T>C	Asn789Asn	2367/2412	789/803
FRAN029	1481039	T	C	synonymous	LOW	FTL_1550	27kDa outer membrane protein	1480817	1481584	-	546A>G	Leu182Leu	546/768	182/255
FRAN029	1488368	T	C	synonymous	LOW	FTL_1556	Uncharacterized UPF0118 membrane protein	1487658	1488683	+	711T>C	Ile237Ile	711/1026	237/341
FRAN029	1488911	G	A	synonymous	LOW	FTL_1557	hypothetical protein	1488815	1489495	-	585C>T	Ala195Ala	585/681	195/226
FRAN029	1495574	T	C	synonymous	LOW	FTL_1567	Protein AraJ precursor	1494968	1496134	-	561A>G	Lys187Lys	561/1167	187/388
FRAN029	1512886	T	C	synonymous	LOW	FTL_1585	Single-stranded-DNA-specific exonuclease RecJ	1512857	1514599	+	30T>C	Asn10Asn	30/1743	10/580
FRAN029	1534442	G	A	synonymous	LOW	FTL_1605	SohB protein, peptidase U7 family	1533630	1534646	-	205C>T	Leu69Leu	205/1017	69/338
FRAN029	1538959	G	A	synonymous	LOW	FTL_1610	Mobile element protein	1538111	1538623	-	33C>T	Ile11Ile	33/882	11/293
FRAN029	1540435	C	T	synonymous	LOW	FTL_1612	hypothetical protein	1540205	1541011	+	231C>T	Ser77Ser	231/807	77/268
FRAN029	1556685	C	T	synonymous	LOW	FTL_1627	Mobile element protein	1557021	1557533	+	33C>T	Ile11Ile	33/882	11/293
FRAN029	1557925	G	A	synonymous	LOW	FTL_1628	hypothetical protein	1557758	1558471	+	168G>A	Pro56Pro	168/714	56/237
FRAN029	1560980	G	A	synonymous	LOW	FTL_1630	Mobile element protein	1560132	1560644	-	33C>T	Ile11Ile	33/882	11/293
FRAN029	1568892	G	A	synonymous	LOW	FTL_1637	Lipoprotein	1568349	1569299	-	492C>T	Gly164Gly	492/1035	164/344
FRAN029	1569195	C	T	synonymous	LOW	FTL_1637	Lipoprotein	1568349	1569299	-	189G>A	Ser63Ser	189/1035	63/344
FRAN029	1573389	C	T	synonymous	LOW	FTL_1643	Mobile element protein	1573725	1574237	+	33C>T	Ile11Ile	33/882	11/293
FRAN029	1574699	C	T	synonymous	LOW	FTL_1644	Glycerol kinase (EC 2.7.1.30)	1574234	1575742	-	1044G>A	Ala348Ala	1044/1509	348/502
FRAN029	1603717	G	A	synonymous	LOW	FTL_1670	hypothetical protein	1603658	1604041	+	168G>A	Leu56Leu	168/492	56/163
FRAN029	1614835	C	T	synonymous	LOW	FTL_1681	Mobile element protein	1615171	1615683	+	33C>T	Ile11Ile	33/882	11/293
FRAN029	1614952	C	T	synonymous	LOW	FTL_1681	Mobile element protein	1615171	1615683	+	150C>T	Ser50Ser	150/882	50/293
FRAN029	1614994	C	T	synonymous	LOW	FTL_1681	Mobile element protein	1615171	1615683	+	192C>T	Thr64Thr	192/882	64/293
FRAN029	1620322	C	T	synonymous	LOW	FTL_1687	Mobile element protein	1620658	1621170	+	33C>T	Ile11Ile	33/882	11/293
FRAN029	1625897	G	T	synonymous	LOW	FTL_1694	hypothetical protein	1624787	1625977	-	81C>A	Val27Val	81/1191	27/396
FRAN029	1634458	C	T	synonymous	LOW	FTL_1703	Lysine-specific permease	1633666	1635120	-	663G>A	Gly221Gly	663/1455	221/484
FRAN029	1643987	C	T	synonymous	LOW	FTL_1712	Type I restriction-modification system, restriction subunit R (EC 3.1.21.3)	1643645	1644409	-	426G>A	Glu142Glu	426/768	142/255
FRAN029	1644435	C	T	synonymous	LOW	FTL_1713	Mobile element protein	1644771	1645283	+	33C>T	Ile11Ile	33/882	11/293
FRAN029	1650184	G	A	synonymous	LOW	FTL_1718	Mobile element protein	1649495	1650007	-	192C>T	Thr64Thr	192/882	64/293
FRAN029	1650343	G	A	synonymous	LOW	FTL_1718	Mobile element protein	1649495	1650007	-	33C>T	Ile11Ile	33/882	11/293
FRAN029	1661818	C	A	synonymous	LOW	FTL_1730	Glucosyl tranferase II	1661600	1662814	+	252C>A	Val84Val	252/1248	84/415
FRAN029	1674658	G	A	synonymous	LOW	FTL_1743	DNA-directed RNA polymerase beta' subunit (EC 2.7.7.6)	1673017	1677270	-	2613C>T	Asn871Asn	2613/4254	871/1417
FRAN029	1681760	G	A	synonymous	LOW	FTL_1745	LSU ribosomal protein L7p/L12p (P1/P2)	1681562	1681939	-	180C>T	Asp60Asp	180/378	60/125
FRAN029	1685311	C	T	synonymous	LOW	FTL_1751	Translation elongation factor Tu	1685101	1686285	-	975G>A	Lys325Lys	975/1185	325/394
FRAN029	1692010	C	T	synonymous	LOW	FTL_1757	Mobile element protein	1692346	1692858	+	33C>T	Ile11Ile	33/882	11/293
FRAN029	1694249	T	C	synonymous	LOW	FTL_1759	hypothetical protein	1693508	1694788	-	540A>G	Val180Val	540/1281	180/426
FRAN029	1708241	T	G	synonymous	LOW	FTL_1775	Oxygen-independent coproporphyrinogen-III oxidase-like protein YggW	1707501	1708643	+	741T>G	Thr247Thr	741/1143	247/380
FRAN029	1710956	G	A	synonymous	LOW	FTL_1780	Triosephosphate isomerase (EC 5.3.1.1)	1710663	1711424	-	469C>T	Leu157Leu	469/762	157/253
FRAN029	1714581	G	A	synonymous	LOW	FTL_1783	Dihydrolipoamide succinyltransferase component (E2) of 2-oxoglutarate dehydrogenase complex (EC 2.3.1.61)	1713336	1714805	-	225C>T	Ile75Ile	225/1470	75/489
FRAN029	1716124	G	A	synonymous	LOW	FTL_1784	2-oxoglutarate dehydrogenase E1 component (EC 1.2.4.2)	1714831	1717440	-	1521C>T	Asn507Asn	1521/2814	507/937
FRAN029	1731969	A	G	synonymous	LOW	FTL_1797	ATP synthase alpha chain (EC 3.6.3.14)	1730955	1732496	-	528T>C	Thr176Thr	528/1542	176/513
FRAN029	1735888	T	C	synonymous	LOW	FTL_1803	Uncharacterized MFS-type transporter	1735604	1736587	+	606T>C	Pro202Pro	606/1305	202/434
FRAN029	1749552	G	A	synonymous	LOW	FTL_1815	Mobile element protein	1748863	1749375	-	192C>T	Thr64Thr	192/882	64/293
FRAN029	1749711	G	A	synonymous	LOW	FTL_1815	Mobile element protein	1748863	1749375	-	33C>T	Ile11Ile	33/882	11/293
FRAN029	1766625	C	T	synonymous	LOW	FTL_1832	Siderophore synthetase superfamily, group B	1765524	1767443	+	1102C>T	Leu368Leu	1102/1920	368/639
FRAN029	1781101	A	G	synonymous	LOW	FTL_1849	hypothetical protein	1780702	1781280	-	180T>C	Phe60Phe	180/579	60/192
FRAN029	1795824	G	A	synonymous	LOW	FTL_1865	Type I secretion outer membrane protein, TolC family	1795635	1797164	-	1341C>T	Ile447Ile	1341/1530	447/509
FRAN029	1796742	A	G	synonymous	LOW	FTL_1865	Type I secretion outer membrane protein, TolC family	1795635	1797164	-	423T>C	Val141Val	423/1530	141/509
FRAN029	1798823	G	A	synonymous	LOW	FTL_1867	Uncharacterized protease YegQ	1798113	1799444	+	711G>A	Glu237Glu	711/1332	237/443
FRAN029	1809046	G	A	synonymous	LOW	FTL_1876	hypothetical protein	1808659	1809072	-	69C>T	Ser23Ser	69/456	23/151
FRAN029	1816911	G	T	synonymous	LOW	FTL_1883	Potassium-transporting ATPase A chain (EC 3.6.3.12) (TC 3.A.3.7.1)	1815423	1817000	-	234C>A	Ile78Ile	234/1722	78/573
FRAN029	1819264	G	A	synonymous	LOW	FTL_1886	Mobile element protein	1818626	1819087	-	192C>T	Thr64Thr	192/831	64/276
FRAN029	1819423	G	A	synonymous	LOW	FTL_1886	Mobile element protein	1818626	1819087	-	33C>T	Ile11Ile	33/831	11/276
FRAN029	1822978	C	T	synonymous	LOW	FTL_1891	Mobile element protein	1823314	1823826	+	33C>T	Ile11Ile	33/882	11/293
FRAN029	1839698	T	C	synonymous	LOW	FTL_1906	UDP-3-O-[3-hydroxymyristoyl] N-acetylglucosamine deacetylase (EC 3.5.1.108)	1839014	1839871	-	177A>G	Glu59Glu	177/861	59/286
FRAN029	1845865	T	G	synonymous	LOW	FTL_1912	SSU ribosomal protein S1p	1844633	1846303	+	1233T>G	Gly411Gly	1233/1671	411/556
FRAN029	1870135	A	G	synonymous	LOW	FTL_1941	Inner membrane protein YihY, formerly thought to be RNase BN	1869302	1870489	+	834A>G	Lys278Lys	834/1188	278/395
FRAN029	1883455	A	G	synonymous	LOW	FTL_1956	Membrane alanine aminopeptidase N (EC 3.4.11.2)	1883263	1885839	-	2385T>C	Phe795Phe	2385/2577	795/858
FRAN029	1883503	A	G	synonymous	LOW	FTL_1956	Membrane alanine aminopeptidase N (EC 3.4.11.2)	1883263	1885839	-	2337T>C	Gly779Gly	2337/2577	779/858
FRAN029	1886946	G	A	synonymous	LOW	FTL_1958	Indole-3-glycerol phosphate synthase (EC 4.1.1.48) / Phosphoribosylanthranilate isomerase (EC 5.3.1.24)	1886466	1887827	-	882C>T	Ala294Ala	882/1362	294/453
FRAN029	630	T	C	missense	MODERATE	FTL_0001	Chromosomal replication initiator protein DnaA	359	1750	+	356T>C	Leu119Ser	356/1476	119/491
FRAN029	3785	A	C	missense	MODERATE	FTL_0004	Mobile element protein	3336	3848	-	433T>G	Trp145Gly	433/882	145/293
FRAN029	4213	G	A	missense	MODERATE	FTL_0004	Mobile element protein	3336	3848	-	4C>T	Pro2Ser	4/882	2/293
FRAN029	4995	A	G	missense	MODERATE	FTL_0006	Pyruvate decarboxylase (EC 4.1.1.1); Alpha-keto-acid decarboxylase (EC 4.1.1.-)	4954	6168	-	1360T>C	Phe454Leu	1360/1401	454/466
FRAN029	14307	A	G	missense	MODERATE	FTL_0016	BioD-like N-terminal domain / Phosphate acetyltransferase (EC 2.3.1.8)	13949	15322	+	1082A>G	Asn361Ser	1082/2097	361/698
FRAN029	17111	G	A	missense	MODERATE	FTL_0018	Mobile element protein	16234	16746	-	4C>T	Pro2Ser	4/882	2/293
FRAN029	21809	T	G	missense	MODERATE	FTL_0023	Mobile element protein	21746	22258	+	433T>G	Trp145Gly	433/882	145/293
FRAN029	32571	G	A	missense	MODERATE	FTL_0031	Major acid phosphatase Map	32387	33361	+	266G>A	Ser89Asn	266/1056	89/351
FRAN029	40881	T	C	missense	MODERATE	FTL_0039	hypothetical protein	40675	41082	-	202A>G	Arg68Gly	202/408	68/135
FRAN029	41286	G	A	missense	MODERATE	FTL_0040	Transcriptional regulator, LysR family	41208	42077	+	79G>A	Gly27Arg	79/870	27/289
FRAN029	42308	G	A	missense	MODERATE	FTL_0041	hypothetical protein	42078	42449	-	142C>T	Pro48Ser	142/372	48/123
FRAN029	43855	A	C	missense	MODERATE	FTL_0043	Chorismate mutase I (EC 5.4.99.5)	43704	44252	+	152A>C	His51Pro	152/549	51/182
FRAN029	44768	C	T	missense	MODERATE	FTL_0044	Large protein containing transglutaminase-like domain	44307	47540	-	2773G>A	Val925Met	2773/3234	925/1077
FRAN029	46709	T	C	missense	MODERATE	FTL_0044	Large protein containing transglutaminase-like domain	44307	47540	-	832A>G	Met278Val	832/3234	278/1077
FRAN029	47005	T	G	missense	MODERATE	FTL_0044	Large protein containing transglutaminase-like domain	44307	47540	-	536A>C	Lys179Thr	536/3234	179/1077
FRAN029	48018	C	T	missense	MODERATE	FTL_0045	Orotidine 5'-phosphate decarboxylase (EC 4.1.1.23)	47969	48592	+	59C>T	Thr20Ile	59/633	20/210
FRAN029	48973	A	C	missense	MODERATE	FTL_0046	Dihydroorotate dehydrogenase (quinone) (EC 1.3.5.2)	48582	49340	+	380A>C	His127Pro	380/747	127/248
FRAN029	49726	A	C	missense	MODERATE	FTL_0047	Prephenate and/or arogenate dehydrogenase (unknown specificity) (EC 1.3.1.12)(EC 1.3.1.43)	49699	49869	-	144T>G	Asn48Lys	144/171	48/56
FRAN029	56532	T	C	missense	MODERATE	FTL_0056	Nitroreductase	56134	56799	-	268A>G	Lys90Glu	268/666	90/221
FRAN029	69048	C	T	missense	MODERATE	FTL_0071	Translation elongation factor LepA	67895	69574	+	1259C>T	Thr420Ile	1259/1785	420/594
FRAN029	77528	T	C	missense	MODERATE	FTL_0080	Mobile element protein	76775	77236	-	77A>G	Asn26Ser	77/831	26/276
FRAN029	80725	G	T	missense	MODERATE	FTL_0085	Na+/H+ antiporter NhaA type	80142	81293	+	584G>T	Arg195Leu	584/1152	195/383
FRAN029	80886	G	A	missense	MODERATE	FTL_0085	Na+/H+ antiporter NhaA type	80142	81293	+	745G>A	Glu249Lys	745/1152	249/383
FRAN029	81483	A	C	missense	MODERATE	FTL_0086	hypothetical protein	81358	82077	+	126A>C	Lys42Asn	126/720	42/239
FRAN029	81938	C	T	missense	MODERATE	FTL_0086	hypothetical protein	81358	82077	+	581C>T	Pro194Leu	581/720	194/239
FRAN029	82625	C	T	missense	MODERATE	FTL_0087	Acyltransferase	82083	82823	-	199G>A	Val67Ile	199/741	67/246
FRAN029	88848	C	T	missense	MODERATE	FTL_0093	Chitinase (EC 3.2.1.14)	86896	89055	-	241G>A	Gly81Ser	241/2193	81/730
FRAN029	99865	T	C	missense	MODERATE	FTL_0106	#N/A	#N/A	#N/A	#N/A	133T>C	Phe45Leu	133/555	45/184
FRAN029	100742	T	G	missense	MODERATE	FTL_0107	Mobile element protein	100679	101191	+	433T>G	Trp145Gly	433/882	145/293
FRAN029	101323	T	C	missense	MODERATE	FTL_0108	Predicted trehalose permease, MFS family, FucP subfamily	101192	102040	-	742A>G	Ile248Val	742/873	248/290
FRAN029	102374	C	A	missense	MODERATE	FTL_0109	hypothetical protein	102157	102558	+	218C>A	Ala73Asp	218/402	73/133
FRAN029	106646	G	T	missense	MODERATE	FTL_0114	Intracellular growth locus, subunit D	105607	106803	+	1040G>T	Cys347Phe	1040/1197	347/398
FRAN029	107145	A	T	missense	MODERATE	FTL_0115	hypothetical protein	106810	107385	-	241T>A	Tyr81Asn	241/576	81/191
FRAN029	112633	T	C	missense	MODERATE	FTL_0118	hypothetical protein	112168	113319	-	687A>G	Ile229Met	687/1152	229/383
FRAN029	120873	T	C	missense	MODERATE	FTL_0125	hypothetical protein	118552	121833	-	961A>G	Thr321Ala	961/3282	321/1093
FRAN029	130226	C	T	missense	MODERATE	FTL_0127	NAD-dependent formate dehydrogenase (EC 1.2.1.2)	129871	130587	+	356C>T	Thr119Ile	356/717	119/238
FRAN029	131076	T	G	missense	MODERATE	FTL_0128	Mobile element protein	131013	131525	+	433T>G	Trp145Gly	433/882	145/293
FRAN029	132720	T	C	missense	MODERATE	FTL_0130	2-isopropylmalate synthase (EC 2.3.3.13)	132640	132894	-	175A>G	Ile59Val	175/255	59/84
FRAN029	143534	C	T	missense	MODERATE	FTL_0137	LpsA protein	143094	144062	-	529G>A	Glu177Lys	529/969	177/322
FRAN029	156582	G	A	missense	MODERATE	FTL_0149	Protein YrdA	156554	157093	+	29G>A	Gly10Asp	29/540	10/179
FRAN029	158956	A	C	missense	MODERATE	FTL_0152	#N/A	#N/A	#N/A	#N/A	265A>C	Lys89Gln	265/321	89/106
FRAN029	163397	G	A	missense	MODERATE	FTL_0158	Acid phosphatase (EC 3.1.3.2)	162734	164209	+	664G>A	Gly222Ser	664/1476	222/491
FRAN029	171514	T	C	missense	MODERATE	FTL_0167	DNA repair helicase rad25	169574	172315	-	802A>G	Ser268Gly	802/2742	268/913
FRAN029	174224	C	A	missense	MODERATE	FTL_0170	hypothetical protein	174056	174526	+	112C>A	Leu38Ile	112/414	38/137
FRAN029	174752	T	G	missense	MODERATE	FTL_0171	16S rRNA (cytidine(1402)-2'-O)-methyltransferase (EC 2.1.1.198)	174537	175409	-	658A>C	Ile220Leu	658/873	220/290
FRAN029	181865	T	C	missense	MODERATE	FTL_0180	Lipid A biosynthesis lauroyl acyltransferase (EC 2.3.1.241)	181606	182529	+	260T>C	Ile87Thr	260/924	87/307
FRAN029	182096	G	T	missense	MODERATE	FTL_0180	Lipid A biosynthesis lauroyl acyltransferase (EC 2.3.1.241)	181606	182529	+	491G>T	Ser164Ile	491/924	164/307
FRAN029	184781	T	G	missense	MODERATE	FTL_0185	Mobile element protein	184718	185230	+	433T>G	Trp145Gly	433/882	145/293
FRAN029	186530	T	G	missense	MODERATE	FTL_0187	Prephenate dehydratase (EC 4.2.1.51) @ Arogenate dehydratase (EC 4.2.1.91)	186394	187134	-	605A>C	His202Pro	605/741	202/246
FRAN029	196592	C	A	missense	MODERATE	FTL_0195	Heme O synthase, protoheme IX farnesyltransferase, COX10-CtaB	196400	197248	+	193C>A	Gln65Lys	193/849	65/282
FRAN029	197016	A	G	missense	MODERATE	FTL_0195	Heme O synthase, protoheme IX farnesyltransferase, COX10-CtaB	196400	197248	+	617A>G	Tyr206Cys	617/849	206/282
FRAN029	204359	C	A	missense	MODERATE	FTL_0204	Aerotolerance protein BatB	203990	204988	+	370C>A	Leu124Met	370/999	124/332
FRAN029	212142	G	A	missense	MODERATE	FTL_0211	hypothetical protein	211884	212771	+	259G>A	Ala87Thr	259/888	87/295
FRAN029	214030	C	T	missense	MODERATE	FTL_0213	hypothetical protein	213927	214208	+	104C>T	Thr35Ile	104/282	35/93
FRAN029	214237	C	T	missense	MODERATE	FTL_0214	L-lactate dehydrogenase	214205	215137	-	1126G>A	Asp376Asn	1126/1158	376/385
FRAN029	223587	C	T	missense	MODERATE	FTL_0222	hypothetical protein	223460	224353	-	797G>A	Gly266Glu	797/924	266/307
FRAN029	230129	T	G	missense	MODERATE	FTL_0230	Deoxyuridine 5'-triphosphate nucleotidohydrolase (EC 3.6.1.23)	229774	230220	+	356T>G	Val119Gly	356/447	119/148
FRAN029	230235	T	G	missense	MODERATE	FTL_0231	CDP-diacylglycerol--glycerol-3-phosphate 3-phosphatidyltransferase (EC 2.7.8.5)	230224	230820	+	12T>G	Asn4Lys	12/597	4/198
FRAN029	230523	T	G	missense	MODERATE	FTL_0231	CDP-diacylglycerol--glycerol-3-phosphate 3-phosphatidyltransferase (EC 2.7.8.5)	230224	230820	+	300T>G	Cys100Trp	300/597	100/198
FRAN029	230696	T	G	missense	MODERATE	FTL_0231	CDP-diacylglycerol--glycerol-3-phosphate 3-phosphatidyltransferase (EC 2.7.8.5)	230224	230820	+	473T>G	Phe158Cys	473/597	158/198
FRAN029	231217	A	G	missense	MODERATE	FTL_0232	SSU ribosomal protein S12p (S23e)	230955	231329	+	263A>G	Lys88Arg	263/375	88/124
FRAN029	242352	G	A	missense	MODERATE	FTL_0253	SSU ribosomal protein S5p (S2e)	242097	242597	+	256G>A	Val86Met	256/501	86/166
FRAN029	248070	G	A	missense	MODERATE	FTL_0263	#N/A	#N/A	#N/A	#N/A	163G>A	Val55Ile	163/828	55/275
FRAN029	251479	C	T	missense	MODERATE	FTL_0266	Mobile element protein	250761	251273	-	163G>A	Val55Ile	163/882	55/293
FRAN029	257956	C	A	missense	MODERATE	FTL_0271	Gll0911 protein	257786	258376	+	171C>A	Ser57Arg	171/591	57/196
FRAN029	258689	A	G	missense	MODERATE	FTL_0272	Diaminopimelate decarboxylase (EC 4.1.1.20)	258389	259558	+	301A>G	Arg101Gly	301/1170	101/389
FRAN029	264155	T	G	missense	MODERATE	FTL_0277	Mercuric ion reductase (EC 1.16.1.1)	262750	264168	+	1406T>G	Val469Gly	1406/1419	469/472
FRAN029	278628	A	T	missense	MODERATE	FTL_0293	Protein-export protein SecB (maintains pre-export unfolded state)	278340	278783	-	156T>A	Asp52Glu	156/444	52/147
FRAN029	286325	G	A	missense	MODERATE	FTL_0299	N-acetylmuramic acid 6-phosphate etherase (EC 4.2.1.126)	285992	286876	+	334G>A	Glu112Lys	334/885	112/294
FRAN029	286341	C	A	missense	MODERATE	FTL_0299	N-acetylmuramic acid 6-phosphate etherase (EC 4.2.1.126)	285992	286876	+	350C>A	Ala117Asp	350/885	117/294
FRAN029	288650	A	G	missense	MODERATE	FTL_0302	Mobile element protein	288491	289111	+	133A>G	Thr45Ala	133/594	45/197
FRAN029	301810	G	A	missense	MODERATE	FTL_0314	Mobile element protein	302016	302528	+	163G>A	Val55Ile	163/891	55/296
FRAN029	302079	T	G	missense	MODERATE	FTL_0314	Mobile element protein	302016	302528	+	442T>G	Trp148Gly	442/891	148/296
FRAN029	307490	T	G	missense	MODERATE	FTL_0320	L-aspartate-beta-decarboxylase	305982	307499	-	10A>C	Lys4Gln	10/1518	4/505
FRAN029	307762	C	T	missense	MODERATE	FTL_0321	#N/A	#N/A	#N/A	#N/A	77G>A	Gly26Asp	77/327	26/108
FRAN029	313590	C	T	missense	MODERATE	FTL_0328	Chorismate mutase II (EC 5.4.99.5)	313256	313618	+	335C>T	Ala112Val	335/363	112/120
FRAN029	321444	T	G	missense	MODERATE	FTL_0339	Mobile element protein	321381	321893	+	433T>G	Trp145Gly	433/882	145/293
FRAN029	323271	T	G	missense	MODERATE	FTL_0342	Cryptochrome	322844	323338	+	428T>G	Val143Gly	428/495	143/164
FRAN029	328781	A	G	missense	MODERATE	FTL_0348	#N/A	#N/A	#N/A	#N/A	520A>G	Arg174Gly	520/564	174/187
FRAN029	330501	C	T	missense	MODERATE	FTL_0351	#N/A	#N/A	#N/A	#N/A	296C>T	Ala99Val	296/369	99/122
FRAN029	331482	A	C	missense	MODERATE	FTL_0353	Mobile element protein	331033	331545	-	433T>G	Trp145Gly	433/882	145/293
FRAN029	337267	C	T	missense	MODERATE	FTL_0361	LemA protein	337139	337714	-	448G>A	Ala150Thr	448/576	150/191
FRAN029	340532	T	C	missense	MODERATE	FTL_0366	#N/A	#N/A	#N/A	#N/A	16A>G	Ser6Gly	16/609	6/202
FRAN029	340535	G	A	missense	MODERATE	FTL_0366	#N/A	#N/A	#N/A	#N/A	13C>T	Pro5Ser	13/609	5/202
FRAN029	351784	T	G	missense	MODERATE	FTL_0381	Fatty acid hydroxylase family (carotene hydroxylase/sterol desaturase)	351743	352534	+	42T>G	Phe14Leu	42/792	14/263
FRAN029	354910	T	G	missense	MODERATE	FTL_0385	#N/A	#N/A	#N/A	#N/A	39T>G	Ile13Met	39/453	13/150
FRAN029	357571	G	T	missense	MODERATE	FTL_0388	Cobalt-zinc-cadmium resistance protein	357047	357934	+	525G>T	Glu175Asp	525/888	175/295
FRAN029	361018	A	G	missense	MODERATE	FTL_0390	Type IV pilus biogenesis protein PilE	359970	361055	-	38T>C	Val13Ala	38/1086	13/361
FRAN029	371499	C	T	missense	MODERATE	FTL_0401	YciO protein, TsaC/YrdC paralog	371278	371643	-	145G>A	Gly49Ser	145/366	49/121
FRAN029	372637	C	T	missense	MODERATE	FTL_0404	Glucokinase (EC 2.7.1.2)	372548	373564	-	928G>A	Val310Met	928/1017	310/338
FRAN029	375874	G	A	missense	MODERATE	FTL_0407	Ubiquinone biosynthesis regulatory protein kinase UbiB	374992	376650	+	883G>A	Val295Ile	883/1659	295/552
FRAN029	384662	G	A	missense	MODERATE	FTL_0416	Mobile element protein	384431	385270	+	205G>A	Gly69Ser	205/813	69/270
FRAN029	387375	A	G	missense	MODERATE	FTL_0419	Oligopeptidase A (EC 3.4.24.70)	386267	388273	-	899T>C	Leu300Pro	899/2007	300/668
FRAN029	390665	C	T	missense	MODERATE	FTL_0424	17 kDa major membrane protein precursor	390463	390930	+	203C>T	Thr68Met	203/468	68/155
FRAN029	391240	G	A	missense	MODERATE	FTL_0425	type IV pilus glycosylation protein	391003	392445	+	148G>A	Val50Met	148/1353	50/450
FRAN029	391628	T	C	missense	MODERATE	FTL_0425	type IV pilus glycosylation protein	391003	392445	+	536T>C	Leu179Ser	536/1353	179/450
FRAN029	406458	C	A	missense	MODERATE	FTL_0439	putative lipoprotein	406497	408107	+	7C>A	Arg3Ser	7/1656	3/551
FRAN029	408404	G	A	missense	MODERATE	FTL_0440	Mobile element protein	408610	409071	+	163G>A	Val55Ile	163/831	55/276
FRAN029	408673	T	G	missense	MODERATE	FTL_0440	Mobile element protein	408610	409071	+	433T>G	Trp145Gly	433/831	145/276
FRAN029	410995	C	T	missense	MODERATE	FTL_0443	D-galactonate transporter	410837	412060	-	1147G>A	Val383Ile	1147/1305	383/434
FRAN029	412604	T	C	missense	MODERATE	FTL_0444	Methionyl-tRNA synthetase (EC 6.1.1.10)	412077	414101	-	1498A>G	Thr500Ala	1498/2025	500/674
FRAN029	414961	C	A	missense	MODERATE	FTL_0445	hypothetical protein	414671	415207	-	247G>T	Ala83Ser	247/537	83/178
FRAN029	435612	G	A	missense	MODERATE	FTL_0461	hypothetical protein	435259	435639	+	639G>A	Met213Ile	639/666	213/221
FRAN029	438822	C	T	missense	MODERATE	FTL_0464	hypothetical protein	438670	439269	-	448G>A	Ala150Thr	448/600	150/199
FRAN029	444641	T	C	missense	MODERATE	FTL_0470	hypothetical protein	444640	444801	+	224T>C	Val75Ala	224/384	75/127
FRAN029	453590	T	C	missense	MODERATE	FTL_0476	Lysine decarboxylase, inducible (EC 4.1.1.18)	452890	455031	+	701T>C	Val234Ala	701/2142	234/713
FRAN029	457601	G	A	missense	MODERATE	FTL_0479	Glycine dehydrogenase [decarboxylating] (glycine cleavage system P1 protein) (EC 1.4.4.2)	456742	458070	+	899G>A	Arg300Lys	899/1368	300/455
FRAN029	457808	C	A	missense	MODERATE	FTL_0479	Glycine dehydrogenase [decarboxylating] (glycine cleavage system P1 protein) (EC 1.4.4.2)	456742	458070	+	1106C>A	Thr369Asn	1106/1368	369/455
FRAN029	463807	A	G	missense	MODERATE	FTL_0483	1,4-alpha-glucan (glycogen) branching enzyme, GH-13-type (EC 2.4.1.18)	463758	465680	-	1874T>C	Ile625Thr	1874/1923	625/640
FRAN029	470531	C	T	missense	MODERATE	FTL_0487	Glycogen phosphorylase (EC 2.4.1.1)	470504	472777	+	28C>T	His10Tyr	28/2274	10/757
FRAN029	480725	T	C	missense	MODERATE	FTL_0494	Aspartate-semialdehyde dehydrogenase (EC 1.2.1.11)	479944	480984	-	269A>G	Asn90Ser	269/1050	90/349
FRAN029	485478	T	C	missense	MODERATE	FTL_0500	Spermidine synthase (EC 2.5.1.16)	485309	486028	+	320T>C	Phe107Ser	320/870	107/289
FRAN029	488994	A	C	missense	MODERATE	FTL_0503	Mobile element protein	488545	489057	-	433T>G	Trp145Gly	433/882	145/293
FRAN029	489930	G	T	missense	MODERATE	FTL_0504	N-carbamoylputrescine amidase (EC 3.5.1.53)	489928	490044	+	57G>T	Met19Ile	57/171	19/56
FRAN029	490016	C	T	missense	MODERATE	FTL_0504	N-carbamoylputrescine amidase (EC 3.5.1.53)	489928	490044	+	143C>T	Ser48Leu	143/171	48/56
FRAN029	496800	A	C	missense	MODERATE	FTL_0514	Phospholipid ABC transporter shuttle protein MlaC	496628	496828	-	491T>G	Val164Gly	491/663	164/220
FRAN029	502096	T	C	missense	MODERATE	FTL_0523	Diaminopimelate decarboxylase and/or diaminopimelate epimerase leader peptide	501895	502158	-	144A>G	Ile48Met	144/345	48/114
FRAN029	507668	C	T	missense	MODERATE	FTL_0526	Mobile element protein	507530	507880	+	508C>T	Arg170Cys	508/720	170/239
FRAN029	510997	C	A	missense	MODERATE	FTL_0528	Restriction endonuclease	508407	511280	+	2591C>A	Ala864Glu	2591/2874	864/957
FRAN029	525916	A	G	missense	MODERATE	FTL_0543	#N/A	#N/A	#N/A	#N/A	251A>G	Gln84Arg	251/1044	84/347
FRAN029	536183	C	A	missense	MODERATE	FTL_0554	Ribonuclease III (EC 3.1.26.3)	536141	536569	+	307C>A	His103Asn	307/693	103/230
FRAN029	538214	C	T	missense	MODERATE	FTL_0556	3'-to-5' exoribonuclease RNase R	537646	539709	+	758C>T	Ser253Phe	758/2253	253/750
FRAN029	541805	C	T	missense	MODERATE	FTL_0559	FIG002577: Putative lipoprotein precursor	541365	541871	-	103G>A	Asp35Asn	103/543	35/180
FRAN029	542912	C	T	missense	MODERATE	FTL_0561	Cyclopropane-fatty-acyl-phospholipid synthase (EC 2.1.1.79)	542406	543143	-	589G>A	Gly197Ser	589/1095	197/364
FRAN029	545946	G	T	missense	MODERATE	FTL_0564	#N/A	#N/A	#N/A	#N/A	329C>A	Ala110Asp	329/675	110/224
FRAN029	552273	T	G	missense	MODERATE	FTL_0573	Putative periplasmic protein	551623	552606	+	651T>G	Ile217Met	651/984	217/327
FRAN029	552841	C	T	missense	MODERATE	FTL_0574	putative lipoprotein	552612	554006	+	230C>T	Thr77Ile	230/1395	77/464
FRAN029	555550	A	G	missense	MODERATE	FTL_0576	hypothetical protein	555154	555672	+	397A>G	Lys133Glu	397/519	133/172
FRAN029	555871	G	A	missense	MODERATE	FTL_0577	hypothetical protein	555718	555918	+	163G>A	Val55Ile	163/210	55/69
FRAN029	559368	G	T	missense	MODERATE	FTL_0581	Arabinose-proton symporter	559130	560410	+	239G>T	Gly80Val	239/1281	80/426
FRAN029	559598	G	A	missense	MODERATE	FTL_0581	Arabinose-proton symporter	559130	560410	+	469G>A	Val157Met	469/1281	157/426
FRAN029	563175	A	C	missense	MODERATE	FTL_0584	3-hydroxyacyl-CoA dehydrogenase [fadN-fadA-fadE operon] (EC 1.1.1.35) / Enoyl-CoA hydratase [fadN-fadA-fadE operon] (EC 4.2.1.17)	562153	564849	-	1675T>G	Tyr559Asp	1675/2697	559/898
FRAN029	568551	A	C	missense	MODERATE	FTL_0586	Long-chain-fatty-acid--CoA ligase (EC 6.2.1.3)	567200	568888	-	338T>G	Val113Gly	338/1689	113/562
FRAN029	574011	A	G	missense	MODERATE	FTL_0590	ATP-dependent helicase HrpA	572637	576971	+	1375A>G	Ile459Val	1375/4335	459/1444
FRAN029	586198	A	G	missense	MODERATE	FTL_0599	Glycosyltransferase	586003	587103	+	196A>G	Ile66Val	196/1101	66/366
FRAN029	587233	C	T	missense	MODERATE	FTL_0600	Asparagine synthetase [glutamine-hydrolyzing] (EC 6.3.5.4)	587103	588989	+	131C>T	Thr44Ile	131/1887	44/628
FRAN029	596179	T	G	missense	MODERATE	FTL_0607	Mobile element protein	596116	596628	+	433T>G	Trp145Gly	433/882	145/293
FRAN029	597919	A	G	missense	MODERATE	FTL_0608	Mannose-1-phosphate guanylyltransferase (EC 2.7.7.13) / Mannose-6-phosphate isomerase (EC 5.3.1.8)	596881	598287	+	1039A>G	Ile347Val	1039/1407	347/468
FRAN029	598273	T	G	missense	MODERATE	FTL_0608	Mannose-1-phosphate guanylyltransferase (EC 2.7.7.13) / Mannose-6-phosphate isomerase (EC 5.3.1.8)	596881	598287	+	1393T>G	Tyr465Asp	1393/1407	465/468
FRAN029	605825	A	G	missense	MODERATE	FTL_0615	Replication-associated recombination protein RarA	605084	605986	+	742A>G	Asn248Asp	742/903	248/300
FRAN029	608370	G	A	missense	MODERATE	FTL_0618	#N/A	#N/A	#N/A	#N/A	40G>A	Val14Ile	40/447	14/148
FRAN029	610862	G	T	missense	MODERATE	FTL_0621	#N/A	#N/A	#N/A	#N/A	172G>T	Val58Leu	172/1101	58/366
FRAN029	611199	G	A	missense	MODERATE	FTL_0621	#N/A	#N/A	#N/A	#N/A	509G>A	Gly170Asp	509/1101	170/366
FRAN029	611364	A	C	missense	MODERATE	FTL_0621	#N/A	#N/A	#N/A	#N/A	674A>C	Asp225Ala	674/1101	225/366
FRAN029	611672	T	G	missense	MODERATE	FTL_0621	#N/A	#N/A	#N/A	#N/A	982T>G	Cys328Gly	982/1101	328/366
FRAN029	614382	T	C	missense	MODERATE	FTL_0624	Uncharacterized efflux ABC transporter, permease protein YadH	613682	614461	+	701T>C	Val234Ala	701/780	234/259
FRAN029	616825	G	A	missense	MODERATE	FTL_0627	Threonine efflux protein	616487	617122	-	298C>T	Pro100Ser	298/636	100/211
FRAN029	617247	C	T	missense	MODERATE	FTL_0628	#N/A	#N/A	#N/A	#N/A	56C>T	Ala19Val	56/690	19/229
FRAN029	622810	C	T	missense	MODERATE	FTL_0636	Putative pyridine nucleotide-disulphide oxidoreductase	622009	622845	+	802C>T	His268Tyr	802/837	268/278
FRAN029	630247	G	T	missense	MODERATE	FTL_0648	Aspartate aminotransferase (EC 2.6.1.1)	630059	630688	-	442C>A	Leu148Ile	442/630	148/209
FRAN029	645899	C	A	missense	MODERATE	FTL_0664	Permease of the drug/metabolite transporter (DMT) superfamily	645551	646423	-	525G>T	Met175Ile	525/873	175/290
FRAN029	653683	T	C	missense	MODERATE	FTL_0669	Exodeoxyribonuclease V beta chain (EC 3.1.11.5)	653661	657314	+	23T>C	Ile8Thr	23/3654	8/1217
FRAN029	654324	A	G	missense	MODERATE	FTL_0669	Exodeoxyribonuclease V beta chain (EC 3.1.11.5)	653661	657314	+	664A>G	Ser222Gly	664/3654	222/1217
FRAN029	658846	C	T	missense	MODERATE	FTL_0670	Exodeoxyribonuclease V alpha chain (EC 3.1.11.5)	657307	659148	+	1540C>T	Leu514Phe	1540/1842	514/613
FRAN029	663752	G	A	missense	MODERATE	FTL_0676	DNA ligase (NAD(+)) (EC 6.5.1.2)	663131	664888	+	901G>A	Val301Ile	901/2037	301/678
FRAN029	664271	G	A	missense	MODERATE	FTL_0676	DNA ligase (NAD(+)) (EC 6.5.1.2)	663131	664888	+	1420G>A	Ala474Thr	1420/2037	474/678
FRAN029	675118	A	C	missense	MODERATE	FTL_0688	Inner-membrane proton/drug antiporter (MSF type) of tripartite multidrug efflux system	675029	676378	-	1441T>G	Leu481Val	1441/1530	481/509
FRAN029	690760	C	T	missense	MODERATE	FTL_0702	hypothetical protein	690560	692017	-	1258G>A	Gly420Ser	1258/1458	420/485
FRAN029	691180	C	T	missense	MODERATE	FTL_0702	hypothetical protein	690560	692017	-	838G>A	Val280Ile	838/1458	280/485
FRAN029	691766	C	A	missense	MODERATE	FTL_0702	hypothetical protein	690560	692017	-	252G>T	Lys84Asn	252/1458	84/485
FRAN029	698512	G	T	missense	MODERATE	FTL_0708	hypothetical protein	697949	699025	-	526C>A	Gln176Lys	526/1089	176/362
FRAN029	702570	G	A	missense	MODERATE	FTL_0712	Di-tripeptide/H+ symporter	702481	702990	+	90G>A	Met30Ile	90/510	30/169
FRAN029	702926	C	T	missense	MODERATE	FTL_0712	Di-tripeptide/H+ symporter	702481	702990	+	446C>T	Ala149Val	446/510	149/169
FRAN029	705156	C	T	missense	MODERATE	FTL_0714	D-3-phosphoglycerate dehydrogenase (EC 1.1.1.95)	704195	705430	-	275G>A	Arg92Lys	275/1236	92/411
FRAN029	705177	T	C	missense	MODERATE	FTL_0714	D-3-phosphoglycerate dehydrogenase (EC 1.1.1.95)	704195	705430	-	254A>G	Asp85Gly	254/1236	85/411
FRAN029	707377	C	T	missense	MODERATE	FTL_0717	Ribonuclease E (EC 3.1.26.12)	707072	709603	-	2227G>A	Ala743Thr	2227/2532	743/843
FRAN029	714891	T	C	missense	MODERATE	FTL_0725	FIG037488: Putative conserved exported protein precursor	714701	715237	+	191T>C	Leu64Ser	191/537	64/178
FRAN029	714989	C	T	missense	MODERATE	FTL_0725	FIG037488: Putative conserved exported protein precursor	714701	715237	+	289C>T	Pro97Ser	289/537	97/178
FRAN029	715181	A	G	missense	MODERATE	FTL_0725	FIG037488: Putative conserved exported protein precursor	714701	715237	+	481A>G	Lys161Glu	481/537	161/178
FRAN029	720055	A	G	missense	MODERATE	FTL_0730	Hydrolase (HAD superfamily) in cluster with DUF1447	719842	720633	+	214A>G	Ile72Val	214/792	72/263
FRAN029	722984	T	G	missense	MODERATE	FTL_0733	Mobile element protein	722921	723433	+	433T>G	Trp145Gly	433/882	145/293
FRAN029	741099	A	G	missense	MODERATE	FTL_0749	Mobile element protein	740466	741116	+	607A>G	Thr203Ala	607/624	203/207
FRAN029	742262	T	G	missense	MODERATE	FTL_0750	#N/A	#N/A	#N/A	#N/A	744T>G	Asp248Glu	744/1077	248/358
FRAN029	743058	G	T	missense	MODERATE	FTL_0751	Protein containing domains DUF403	742742	743668	+	317G>T	Arg106Leu	317/927	106/308
FRAN029	748880	G	A	missense	MODERATE	FTL_0756	#N/A	#N/A	#N/A	#N/A	415G>A	Ala139Thr	415/564	139/187
FRAN029	755387	T	G	missense	MODERATE	FTL_0766	Gamma-glutamyltranspeptidase (EC 2.3.2.2) @ Glutathione hydrolase (EC 3.4.19.13)	755258	757003	+	190T>G	Phe64Val	190/1806	64/601
FRAN029	755909	G	A	missense	MODERATE	FTL_0766	Gamma-glutamyltranspeptidase (EC 2.3.2.2) @ Glutathione hydrolase (EC 3.4.19.13)	755258	757003	+	712G>A	Glu238Lys	712/1806	238/601
FRAN029	757707	G	A	missense	MODERATE	FTL_0767	SAM-dependent methyltransferase	757019	757774	-	68C>T	Pro23Leu	68/756	23/251
FRAN029	760840	A	G	missense	MODERATE	FTL_0769	hypothetical protein	760489	761736	+	352A>G	Thr118Ala	352/1248	118/415
FRAN029	762143	G	A	missense	MODERATE	FTL_0771	#N/A	#N/A	#N/A	#N/A	112G>A	Val38Ile	112/474	38/157
FRAN029	764127	A	G	missense	MODERATE	FTL_0775	#N/A	#N/A	#N/A	#N/A	277A>G	Arg93Gly	277/366	93/121
FRAN029	766033	T	G	missense	MODERATE	FTL_0779	#N/A	#N/A	#N/A	#N/A	112T>G	Tyr38Asp	112/678	38/225
FRAN029	768943	A	C	missense	MODERATE	FTL_0783	Mobile element protein	768494	769006	-	433T>G	Trp145Gly	433/882	145/293
FRAN029	770239	A	C	missense	MODERATE	FTL_0784	hypothetical protein	769603	771351	-	1113T>G	Phe371Leu	1113/1749	371/582
FRAN029	777835	C	A	missense	MODERATE	FTL_0792	#N/A	#N/A	#N/A	#N/A	197C>A	Thr66Asn	197/939	66/312
FRAN029	778884	G	T	missense	MODERATE	FTL_0793	#N/A	#N/A	#N/A	#N/A	301G>T	Val101Phe	301/792	101/263
FRAN029	781093	T	C	missense	MODERATE	FTL_0795	Adenylate kinase (EC 2.7.4.3)	780918	781574	-	482A>G	Glu161Gly	482/657	161/218
FRAN029	781447	G	A	missense	MODERATE	FTL_0795	Adenylate kinase (EC 2.7.4.3)	780918	781574	-	128C>T	Ser43Leu	128/657	43/218
FRAN029	783056	A	G	missense	MODERATE	FTL_0797	Type IV pilus biogenesis protein PilN	782707	783270	+	350A>G	Asn117Ser	350/564	117/187
FRAN029	791935	T	G	missense	MODERATE	FTL_0805	Proline dehydrogenase (EC 1.5.5.2) / Delta-1-pyrroline-5-carboxylate dehydrogenase (EC 1.2.1.88)	789316	793287	+	2713T>G	Ser905Ala	2713/4065	905/1354
FRAN029	794101	G	T	missense	MODERATE	FTL_0806	Amino acid-proton symporter related protein	793447	794955	+	655G>T	Val219Phe	655/1509	219/502
FRAN029	796106	A	C	missense	MODERATE	FTL_0807	Uncharacterized MFS-type transporter	795031	796215	+	1076A>C	Asn359Thr	1076/1185	359/394
FRAN029	800136	T	C	missense	MODERATE	FTL_0814	antigen	800080	800505	-	370A>G	Lys124Glu	370/426	124/141
FRAN029	800187	C	A	missense	MODERATE	FTL_0814	antigen	800080	800505	-	319G>T	Asp107Tyr	319/426	107/141
FRAN029	800723	A	G	missense	MODERATE	FTL_0815	hypothetical protein	800704	800919	-	197T>C	Ile66Thr	197/216	66/71
FRAN029	808792	T	C	missense	MODERATE	FTL_0828	Type IV fimbrial assembly, ATPase PilB	808481	810262	-	1471A>G	Asn491Asp	1471/1782	491/593
FRAN029	815237	A	C	missense	MODERATE	FTL_0832	Cyanophycin synthase (EC 6.3.2.29)(EC 6.3.2.30)	814876	816561	+	362A>C	Lys121Thr	362/1686	121/561
FRAN029	816676	C	T	missense	MODERATE	FTL_0833	2-C-methyl-D-erythritol 2,4-cyclodiphosphate synthase (EC 4.6.1.12)	816566	817045	-	370G>A	Glu124Lys	370/480	124/159
FRAN029	818211	A	G	missense	MODERATE	FTL_0835	Tyrosine-specific transport protein	818006	818743	-	533T>C	Leu178Ser	533/738	178/245
FRAN029	819666	T	G	missense	MODERATE	FTL_0837	Methionine ABC transporter permease protein / Methionine ABC transporter substrate-binding protein	819070	820542	-	877A>C	Thr293Pro	877/1473	293/490
FRAN029	828735	T	G	missense	MODERATE	FTL_0847	Protein translocase subunit YajC	828660	829016	+	76T>G	Ser26Ala	76/357	26/118
FRAN029	830571	A	G	missense	MODERATE	FTL_0848	Protein translocase subunit SecD	829166	831010	+	1499A>G	His500Arg	1499/1938	500/645
FRAN029	835061	A	G	missense	MODERATE	FTL_0853	hypothetical protein	834808	835398	+	254A>G	Lys85Arg	254/591	85/196
FRAN029	844213	A	C	missense	MODERATE	FTL_0864	Glucosamine-6-phosphate deaminase [isomerizing], alternative (EC 3.5.99.6)	844209	845237	+	5A>C	Lys2Thr	5/1029	2/342
FRAN029	848024	T	C	missense	MODERATE	FTL_0867	putative lipoprotein	847543	849000	-	977A>G	Asp326Gly	977/1458	326/485
FRAN029	851713	C	T	missense	MODERATE	FTL_0873	#N/A	#N/A	#N/A	#N/A	184G>A	Ala62Thr	184/291	62/96
FRAN029	855546	G	A	missense	MODERATE	FTL_0877	Xaa-Pro aminopeptidase (EC 3.4.11.9)	854379	856172	+	1168G>A	Asp390Asn	1168/1794	390/597
FRAN029	859493	G	A	missense	MODERATE	FTL_0880	hypothetical protein	858617	859567	+	877G>A	Ala293Thr	877/951	293/316
FRAN029	860070	A	C	missense	MODERATE	FTL_0881	hypothetical protein	859863	860138	-	69T>G	Asp23Glu	69/276	23/91
FRAN029	862641	A	C	missense	MODERATE	FTL_0883	Magnesium and cobalt efflux protein CorC	861874	862716	-	76T>G	Tyr26Asp	76/843	26/280
FRAN029	863555	A	C	missense	MODERATE	FTL_0885	Phosphate starvation-inducible protein PhoH, predicted ATPase	863187	864170	-	616T>G	Leu206Val	616/984	206/327
FRAN029	865292	T	G	missense	MODERATE	FTL_0886	tRNA-i(6)A37 methylthiotransferase (EC 2.8.4.3)	864174	865502	-	211A>C	Ile71Leu	211/1329	71/442
FRAN029	868845	C	A	missense	MODERATE	FTL_0891	Cell division trigger factor (EC 5.2.1.8)	868423	869739	+	423C>A	Asp141Glu	423/1317	141/438
FRAN029	875419	G	T	missense	MODERATE	FTL_0896	Peptidyl-prolyl cis-trans isomerase PpiD (EC 5.2.1.8)	874468	875898	+	952G>T	Asp318Tyr	952/1431	318/476
FRAN029	884482	C	T	missense	MODERATE	FTL_0908	#N/A	#N/A	#N/A	#N/A	878C>T	Thr293Ile	878/924	293/307
FRAN029	888032	A	G	missense	MODERATE	FTL_0914	#N/A	#N/A	#N/A	#N/A	328A>G	Ile110Val	328/408	110/135
FRAN029	888061	A	G	missense	MODERATE	FTL_0914	#N/A	#N/A	#N/A	#N/A	357A>G	Ile119Met	357/408	119/135
FRAN029	898899	A	G	missense	MODERATE	FTL_0925	Di-tripeptide/H+ symporter	897902	899122	+	998A>G	Glu333Gly	998/1221	333/406
FRAN029	903061	C	A	missense	MODERATE	FTL_0931	Uncharacterized MFS-type transporter	902959	904149	+	103C>A	Gln35Lys	103/1191	35/396
FRAN029	903309	A	C	missense	MODERATE	FTL_0931	Uncharacterized MFS-type transporter	902959	904149	+	351A>C	Leu117Phe	351/1191	117/396
FRAN029	908228	A	G	missense	MODERATE	FTL_0937	Predicted metal-dependent hydrolase of the TIM-barrel fold	907855	908667	+	374A>G	Lys125Arg	374/813	125/270
FRAN029	908799	A	G	missense	MODERATE	FTL_0938	Histidine decarboxylase (EC 4.1.1.22)	908654	909790	-	992T>C	Leu331Pro	992/1137	331/378
FRAN029	911702	C	A	missense	MODERATE	FTL_0941	hypothetical protein	911330	911806	+	400C>A	Leu134Ile	400/504	134/167
FRAN029	912987	G	T	missense	MODERATE	FTL_0943	Glutathione-regulated potassium-efflux system protein KefC	912557	913732	+	431G>T	Arg144Leu	431/1176	144/391
FRAN029	918228	C	T	missense	MODERATE	FTL_0948	Predicted deacylase	917404	918330	-	103G>A	Glu35Lys	103/927	35/308
FRAN029	921002	A	G	missense	MODERATE	FTL_0951	Putative membrane protein YfjD	920075	921334	+	928A>G	Asn310Asp	928/1260	310/419
FRAN029	921562	G	T	missense	MODERATE	FTL_0952	SAM-dependent methyltransferase YafE (UbiE paralog)	921539	921685	-	124C>A	His42Asn	124/147	42/48
FRAN029	929712	T	C	missense	MODERATE	FTL_0961	Putative potassium channel protein	929167	929853	-	142A>G	Ile48Val	142/687	48/228
FRAN029	934911	C	T	missense	MODERATE	FTL_0967	Lipoate-protein ligase A	934654	935556	-	646G>A	Glu216Lys	646/903	216/300
FRAN029	940010	A	G	missense	MODERATE	FTL_0971	Predicted D-lactate dehydrogenase, Fe-S protein, FAD/FMN-containing	939821	941200	+	190A>G	Lys64Glu	190/1380	64/459
FRAN029	940586	G	A	missense	MODERATE	FTL_0971	Predicted D-lactate dehydrogenase, Fe-S protein, FAD/FMN-containing	939821	941200	+	766G>A	Ala256Thr	766/1380	256/459
FRAN029	940811	A	G	missense	MODERATE	FTL_0971	Predicted D-lactate dehydrogenase, Fe-S protein, FAD/FMN-containing	939821	941200	+	991A>G	Thr331Ala	991/1380	331/459
FRAN029	941565	A	C	missense	MODERATE	FTL_0972	#N/A	#N/A	#N/A	#N/A	390A>C	Leu130Phe	390/1335	130/444
FRAN029	941684	G	A	missense	MODERATE	FTL_0972	#N/A	#N/A	#N/A	#N/A	509G>A	Gly170Asp	509/1335	170/444
FRAN029	942749	G	A	missense	MODERATE	FTL_0973	#N/A	#N/A	#N/A	#N/A	225G>A	Met75Ile	225/1158	75/385
FRAN029	943087	G	A	missense	MODERATE	FTL_0973	#N/A	#N/A	#N/A	#N/A	563G>A	Gly188Asp	563/1158	188/385
FRAN029	946232	C	A	missense	MODERATE	FTL_0976	type I restriction-modification system, M subunit, putative	945953	948280	+	280C>A	Leu94Ile	280/2328	94/775
FRAN029	950690	T	G	missense	MODERATE	FTL_0980	hypothetical protein	949617	951023	+	1074T>G	Asp358Glu	1074/1407	358/468
FRAN029	950691	A	C	missense	MODERATE	FTL_0980	hypothetical protein	949617	951023	+	1075A>C	Ile359Leu	1075/1407	359/468
FRAN029	950692	T	C	missense	MODERATE	FTL_0980	hypothetical protein	949617	951023	+	1076T>C	Ile359Thr	1076/1407	359/468
FRAN029	953671	C	A	missense	MODERATE	FTL_0983	#N/A	#N/A	#N/A	#N/A	860C>A	Ala287Glu	860/1047	287/348
FRAN029	958792	G	A	missense	MODERATE	FTL_0988	hypothetical protein	958456	958968	+	337G>A	Ala113Thr	337/513	113/170
FRAN029	959560	G	A	missense	MODERATE	FTL_0989	2-polyprenyl-3-methyl-6-methoxy-1,4-benzoquinol hydroxylase, coq7 type	958984	959619	+	577G>A	Val193Ile	577/636	193/211
FRAN029	960982	G	A	missense	MODERATE	FTL_0992	#N/A	#N/A	#N/A	#N/A	163G>A	Val55Ile	163/882	55/293
FRAN029	962679	G	A	missense	MODERATE	FTL_0994	hypothetical protein	961985	963475	-	797C>T	Thr266Ile	797/1491	266/496
FRAN029	968108	G	A	missense	MODERATE	FTL_1002	hypothetical protein	967658	968410	+	451G>A	Val151Ile	451/753	151/250
FRAN029	973873	A	G	missense	MODERATE	FTL_1013	hypothetical protein	973809	974510	+	95A>G	Asp32Gly	95/732	32/243
FRAN029	977543	A	G	missense	MODERATE	FTL_1018	Phosphoserine aminotransferase (EC 2.6.1.52)	977287	978339	-	797T>C	Leu266Ser	797/1053	266/350
FRAN029	978821	G	A	missense	MODERATE	FTL_1020	Mobile element protein	979027	979539	+	163G>A	Val55Ile	163/882	55/293
FRAN029	980655	G	A	missense	MODERATE	FTL_1022	Coproporphyrinogen III oxidase, aerobic (EC 1.3.3.3)	980597	981523	-	869C>T	Pro290Leu	869/927	290/308
FRAN029	981282	G	A	missense	MODERATE	FTL_1022	Coproporphyrinogen III oxidase, aerobic (EC 1.3.3.3)	980597	981523	-	242C>T	Ser81Phe	242/927	81/308
FRAN029	987431	G	A	missense	MODERATE	FTL_1029	Type IV pilus (Tfp) assembly protein PilF	986719	987624	+	713G>A	Ser238Asn	713/906	238/301
FRAN029	988505	C	T	missense	MODERATE	FTL_1031	hypothetical protein	988432	988857	+	74C>T	Ser25Leu	74/426	25/141
FRAN029	993030	G	A	missense	MODERATE	FTL_1034	Sulfate adenylyltransferase subunit 1 (EC 2.7.7.4)	992306	993259	+	725G>A	Arg242His	725/954	242/317
FRAN029	1010311	T	C	missense	MODERATE	FTL_1055	#N/A	#N/A	#N/A	#N/A	424A>G	Ile142Val	424/834	142/277
FRAN029	1011068	A	G	missense	MODERATE	FTL_1056	#N/A	#N/A	#N/A	#N/A	194T>C	Val65Ala	194/525	65/174
FRAN029	1018819	T	G	missense	MODERATE	FTL_1066	2-keto-4-pentenoate hydratase (EC 4.2.1.80)	1018575	1019168	+	245T>G	Ile82Arg	245/594	82/197
FRAN029	1021301	G	A	missense	MODERATE	FTL_1068	tRNA pseudouridine(38-40) synthase (EC 5.4.99.12)	1021016	1021792	+	286G>A	Asp96Asn	286/777	96/258
FRAN029	1024487	A	G	missense	MODERATE	FTL_1071	GMP synthase [glutamine-hydrolyzing], amidotransferase subunit (EC 6.3.5.2) / GMP synthase [glutamine-hydrolyzing], ATP pyrophosphatase subunit (EC 6.3.5.2)	1023479	1025029	+	1009A>G	Ser337Gly	1009/1551	337/516
FRAN029	1033478	C	A	missense	MODERATE	FTL_1082	hypothetical protein	1033344	1033622	+	189C>A	Ser63Arg	189/333	63/110
FRAN029	1037575	G	A	missense	MODERATE	FTL_1089	hypothetical protein	1037417	1038055	-	598C>T	His200Tyr	598/756	200/251
FRAN029	1039448	A	G	missense	MODERATE	FTL_1091	#N/A	#N/A	#N/A	#N/A	289A>G	Thr97Ala	289/429	97/142
FRAN029	1041792	G	A	missense	MODERATE	FTL_1093	Peptide-methionine (R)-S-oxide reductase MsrB (EC 1.8.4.12) / Peptide-methionine (S)-S-oxide reductase MsrA (EC 1.8.4.11)	1041501	1042355	+	292G>A	Gly98Ser	292/855	98/284
FRAN029	1050164	C	T	missense	MODERATE	FTL_1106	Alanyl-tRNA synthetase (EC 6.1.1.7)	1049708	1052305	+	457C>T	Arg153Cys	457/2598	153/865
FRAN029	1050276	C	A	missense	MODERATE	FTL_1106	Alanyl-tRNA synthetase (EC 6.1.1.7)	1049708	1052305	+	569C>A	Thr190Asn	569/2598	190/865
FRAN029	1056575	G	A	missense	MODERATE	FTL_1110	hypothetical protein	1056202	1056660	+	374G>A	Arg125Lys	374/459	125/152
FRAN029	1056978	G	A	missense	MODERATE	FTL_1111	hypothetical protein	1056872	1057183	-	206C>T	Thr69Ile	206/312	69/103
FRAN029	1058539	A	G	missense	MODERATE	FTL_1113	Predicted thiamin transporter PnuT	1058231	1058908	-	370T>C	Phe124Leu	370/678	124/225
FRAN029	1062929	G	A	missense	MODERATE	FTL_1117	hypothetical protein	1062845	1063675	+	85G>A	Glu29Lys	85/831	29/276
FRAN029	1067664	T	A	missense	MODERATE	FTL_1122	hypothetical protein	1067575	1068126	+	90T>A	Phe30Leu	90/552	30/183
FRAN029	1069363	A	G	missense	MODERATE	FTL_1123	Iron-regulated protein frpC	1068466	1069368	+	898A>G	Ile300Val	898/903	300/300
FRAN029	1070178	C	T	missense	MODERATE	FTL_1125	Toxin HigB / Protein kinase domain of HipA	1069990	1071246	-	1069G>A	Val357Met	1069/1257	357/418
FRAN029	1070526	C	T	missense	MODERATE	FTL_1125	Toxin HigB / Protein kinase domain of HipA	1069990	1071246	-	721G>A	Asp241Asn	721/1257	241/418
FRAN029	1077827	A	C	missense	MODERATE	FTL_1134	TsgA protein homolog	1077263	1078471	-	645T>G	Phe215Leu	645/1209	215/402
FRAN029	1077883	G	A	missense	MODERATE	FTL_1134	TsgA protein homolog	1077263	1078471	-	589C>T	Arg197Cys	589/1209	197/402
FRAN029	1078123	C	T	missense	MODERATE	FTL_1134	TsgA protein homolog	1077263	1078471	-	349G>A	Gly117Ser	349/1209	117/402
FRAN029	1079352	T	G	missense	MODERATE	FTL_1136	hypothetical protein	1079269	1079553	-	202A>C	Thr68Pro	202/285	68/94
FRAN029	1083162	G	T	missense	MODERATE	FTL_1141	3-oxoacyl-[acyl-carrier-protein] synthase, KASIII (EC 2.3.1.180)	1083079	1083891	-	889C>A	His297Asn	889/972	297/323
FRAN029	1093293	C	T	missense	MODERATE	FTL_1150	Trehalase (EC 3.2.1.28) @ Periplasmic trehalase (EC 3.2.1.28)	1093090	1093644	-	352G>A	Gly118Ser	352/555	118/184
FRAN029	1093967	T	C	missense	MODERATE	FTL_1151	Trehalase (EC 3.2.1.28) @ Periplasmic trehalase (EC 3.2.1.28)	1093524	1094543	-	604A>G	Thr202Ala	604/1047	202/348
FRAN029	1095381	T	G	missense	MODERATE	FTL_1153	Mobile element protein	1095318	1095830	+	433T>G	Trp145Gly	433/882	145/293
FRAN029	1095962	T	C	missense	MODERATE	FTL_1154	#N/A	#N/A	#N/A	#N/A	742A>G	Ile248Val	742/873	248/290
FRAN029	1097013	C	A	missense	MODERATE	FTL_1155	hypothetical protein	1096796	1097197	+	218C>A	Ala73Asp	218/402	73/133
FRAN029	1101285	G	T	missense	MODERATE	FTL_1160	Intracellular growth locus, subunit D	1100246	1101442	+	1040G>T	Cys347Phe	1040/1197	347/398
FRAN029	1101784	A	T	missense	MODERATE	FTL_1161	hypothetical protein	1101449	1102024	-	241T>A	Tyr81Asn	241/576	81/191
FRAN029	1107272	T	C	missense	MODERATE	FTL_1164	hypothetical protein	1106807	1107958	-	687A>G	Ile229Met	687/1152	229/383
FRAN029	1115512	T	C	missense	MODERATE	FTL_1171	hypothetical protein	1113191	1116472	-	961A>G	Thr321Ala	961/3282	321/1093
FRAN029	1124842	C	T	missense	MODERATE	FTL_1173	Putative inner membrane protein	1124519	1125088	-	247G>A	Val83Ile	247/570	83/189
FRAN029	1135613	C	T	missense	MODERATE	FTL_1187	LSU ribosomal protein L13p (L13Ae)	1135368	1135796	-	184G>A	Val62Ile	184/429	62/142
FRAN029	1141105	A	G	missense	MODERATE	FTL_1192	Chaperone protein DnaJ	1141072	1142187	+	34A>G	Ile12Val	34/1116	12/371
FRAN029	1143118	G	A	missense	MODERATE	FTL_1194	Pirin	1143172	1143330	+	37G>A	Gly13Ser	37/249	13/82
FRAN029	1144294	G	A	missense	MODERATE	FTL_1196	Permease of the drug/metabolite transporter (DMT) superfamily	1144282	1145118	+	13G>A	Ala5Thr	13/837	5/278
FRAN029	1155621	C	T	missense	MODERATE	FTL_1205	Uncharacterized MFS-type transporter	1155463	1155624	-	268G>A	Gly90Arg	268/426	90/141
FRAN029	1156174	C	A	missense	MODERATE	FTL_1206	Uncharacterized MFS-type transporter	1156139	1156597	-	424G>T	Val142Phe	424/459	142/152
FRAN029	1157159	G	A	missense	MODERATE	FTL_1207	Scaffold protein for [4Fe-4S] cluster assembly ApbC, MRP-like	1156701	1157561	+	459G>A	Met153Ile	459/861	153/286
FRAN029	1158828	G	A	missense	MODERATE	FTL_1209	Small-conductance mechanosensitive channel	1158146	1158784	-	17C>T	Pro6Leu	17/699	6/232
FRAN029	1159545	G	T	missense	MODERATE	FTL_1211	LPS-assembly lipoprotein LptE	1159397	1159969	-	428C>A	Thr143Lys	428/576	143/191
FRAN029	1168037	C	T	missense	MODERATE	FTL_1218	Two-component system sensor histidine kinase	1167906	1168895	-	859G>A	Asp287Asn	859/990	287/329
FRAN029	1168558	T	C	missense	MODERATE	FTL_1218	Two-component system sensor histidine kinase	1167906	1168895	-	338A>G	Glu113Gly	338/990	113/329
FRAN029	1176934	T	G	missense	MODERATE	FTL_1228	Iron-sulfur cluster assembly protein SufD	1176005	1177150	-	217A>C	Asn73His	217/1146	73/381
FRAN029	1183474	C	T	missense	MODERATE	FTL_1235	#N/A	#N/A	#N/A	#N/A	272C>T	Ala91Val	272/549	91/182
FRAN029	1188499	A	C	missense	MODERATE	FTL_1241	Mobile element protein	1188050	1188562	-	433T>G	Trp145Gly	433/882	145/293
FRAN029	1189052	T	C	missense	MODERATE	FTL_1242	Intracellular protease	1188954	1189187	-	136A>G	Asn46Asp	136/234	46/77
FRAN029	1191742	T	G	missense	MODERATE	FTL_1246	hypothetical protein	1191313	1191816	+	430T>G	Phe144Val	430/504	144/167
FRAN029	1197787	A	T	missense	MODERATE	FTL_1252	ATP-dependent RNA helicase RhlE (EC 3.6.4.13)	1196799	1198124	-	338T>A	Ile113Asn	338/1326	113/441
FRAN029	1203976	T	C	missense	MODERATE	FTL_1261	Para-aminobenzoate synthase, amidotransferase component (EC 2.6.1.85)	1203492	1204046	-	71A>G	Tyr24Cys	71/555	24/184
FRAN029	1208304	A	G	missense	MODERATE	FTL_1265	2-amino-4-hydroxy-6-hydroxymethyldihydropteridine pyrophosphokinase (EC 2.7.6.3) / Dihydropteroate synthase (EC 2.5.1.15)	1207611	1208876	+	694A>G	Asn232Asp	694/1266	232/421
FRAN029	1209244	C	T	missense	MODERATE	FTL_1266	Pimeloyl-[acyl-carrier protein] methyl ester esterase BioJ (EC 3.1.1.85)	1208889	1209809	+	356C>T	Ala119Val	356/921	119/306
FRAN029	1212081	C	A	missense	MODERATE	FTL_1271	Adenosylmethionine-8-amino-7-oxononanoate aminotransferase (EC 2.6.1.62)	1211487	1212773	-	693G>T	Lys231Asn	693/1287	231/428
FRAN029	1216720	G	T	missense	MODERATE	FTL_1276	Biotin operon repressor / Biotin--protein ligase (EC 6.3.4.9)(EC 6.3.4.10)(EC 6.3.4.11)(EC 6.3.4.15)	1216412	1217227	-	508C>A	Pro170Thr	508/816	170/271
FRAN029	1220668	G	A	missense	MODERATE	FTL_1281	3-hydroxybutyrate dehydrogenase (EC 1.1.1.30)	1220604	1221203	+	65G>A	Arg22His	65/600	22/199
FRAN029	1221075	A	G	missense	MODERATE	FTL_1281	3-hydroxybutyrate dehydrogenase (EC 1.1.1.30)	1220604	1221203	+	472A>G	Ser158Gly	472/600	158/199
FRAN029	1223259	A	G	missense	MODERATE	FTL_1283	Glutamate-1-semialdehyde 2,1-aminomutase (EC 5.4.3.8)	1222952	1224052	-	989T>C	Val330Ala	989/1296	330/431
FRAN029	1231324	A	C	missense	MODERATE	FTL_1290	Mobile element protein	1230875	1231387	-	433T>G	Trp145Gly	433/882	145/293
FRAN029	1231593	C	T	missense	MODERATE	FTL_1290	Mobile element protein	1230875	1231387	-	163G>A	Val55Ile	163/882	55/293
FRAN029	1235337	C	T	missense	MODERATE	FTL_1296	Glutamate/gamma-aminobutyrate antiporter	1235301	1235654	-	465G>A	Met155Ile	465/501	155/166
FRAN029	1235659	G	T	missense	MODERATE	FTL_1296	Glutamate/gamma-aminobutyrate antiporter	1235301	1235654	-	143C>A	Ala48Glu	143/501	48/166
FRAN029	1236889	T	C	missense	MODERATE	FTL_1297	hypothetical protein	1236059	1236931	-	43A>G	Ile15Val	43/873	15/290
FRAN029	1237530	T	G	missense	MODERATE	FTL_1298	Mobile element protein	1237467	1237979	+	433T>G	Trp145Gly	433/882	145/293
FRAN029	1250842	G	A	missense	MODERATE	FTL_1312	Putative S-transferase	1250347	1251177	+	520G>A	Val174Ile	520/855	174/284
FRAN029	1259355	T	G	missense	MODERATE	FTL_1325	#N/A	#N/A	#N/A	#N/A	2357A>C	Asn786Thr	2357/2637	786/878
FRAN029	1260466	G	A	missense	MODERATE	FTL_1325	#N/A	#N/A	#N/A	#N/A	1246C>T	Arg416Cys	1246/2637	416/878
FRAN029	1260508	G	T	missense	MODERATE	FTL_1325	#N/A	#N/A	#N/A	#N/A	1204C>A	Arg402Ser	1204/2637	402/878
FRAN029	1264712	C	A	missense	MODERATE	FTL_1328	Outer membrane protein A precursor	1264352	1265530	-	819G>T	Glu273Asp	819/1179	273/392
FRAN029	1266734	C	T	missense	MODERATE	FTL_1331	PaaD-like protein (DUF59) involved in Fe-S cluster assembly	1266390	1266941	-	208G>A	Val70Ile	208/552	70/183
FRAN029	1267759	G	A	missense	MODERATE	FTL_1333	Cysteine desulfurase (EC 2.8.1.7) => SufS	1267332	1268555	-	797C>T	Thr266Ile	797/1224	266/407
FRAN029	1271424	G	A	missense	MODERATE	FTL_1336	Prephenate dehydratase (EC 4.2.1.51)	1270781	1271623	-	200C>T	Pro67Leu	200/843	67/280
FRAN029	1273425	C	T	missense	MODERATE	FTL_1338	Alanine racemase (EC 5.1.1.1)	1273399	1274496	-	1072G>A	Asp358Asn	1072/1098	358/365
FRAN029	1280343	G	A	missense	MODERATE	FTL_1345	#N/A	#N/A	#N/A	#N/A	778G>A	Glu260Lys	778/1137	260/378
FRAN029	1282692	A	C	missense	MODERATE	FTL_1349	#N/A	#N/A	#N/A	#N/A	433T>G	Trp145Gly	433/828	145/275
FRAN029	1296421	G	T	missense	MODERATE	FTL_1363	Putative exported protein precursor	1296262	1297260	+	160G>T	Asp54Tyr	160/999	54/332
FRAN029	1296503	C	T	missense	MODERATE	FTL_1363	Putative exported protein precursor	1296262	1297260	+	242C>T	Pro81Leu	242/999	81/332
FRAN029	1298491	C	T	missense	MODERATE	FTL_1365	Tetrapartite efflux system, membrane fusion component FusE-like	1298563	1298823	+	88C>T	Leu30Phe	88/420	30/139
FRAN029	1301180	A	C	missense	MODERATE	FTL_1369	Mobile element protein	1300731	1301243	-	433T>G	Trp145Gly	433/882	145/293
FRAN029	1307627	G	T	missense	MODERATE	FTL_1374	LPS-assembly protein LptD @ Organic solvent tolerance protein precursor	1306909	1308687	+	767G>T	Ser256Ile	767/1827	256/608
FRAN029	1309187	A	C	missense	MODERATE	FTL_1375	Ribosome-associated heat shock protein implicated in the recycling of the 50S subunit (S4 paralog)	1308905	1309273	+	283A>C	Ile95Leu	283/369	95/122
FRAN029	1312018	T	C	missense	MODERATE	FTL_1378	#N/A	#N/A	#N/A	#N/A	32A>G	Asp11Gly	32/189	22951
FRAN029	1315295	G	T	missense	MODERATE	FTL_1385	hypothetical protein	1314988	1315434	+	308G>T	Ser103Ile	308/447	103/148
FRAN029	1315412	T	C	missense	MODERATE	FTL_1385	hypothetical protein	1314988	1315434	+	425T>C	Val142Ala	425/447	142/148
FRAN029	1326036	T	C	missense	MODERATE	FTL_1395	Arabinose-proton symporter	1325164	1326543	-	508A>G	Thr170Ala	508/1380	170/459
FRAN029	1326259	C	A	missense	MODERATE	FTL_1395	Arabinose-proton symporter	1325164	1326543	-	285G>T	Met95Ile	285/1380	95/459
FRAN029	1329677	A	C	missense	MODERATE	FTL_1399	3-deoxy-manno-octulosonate cytidylyltransferase (EC 2.7.7.38)	1329195	1329947	-	271T>G	Tyr91Asp	271/753	91/250
FRAN029	1331206	A	C	missense	MODERATE	FTL_1402	Mobile element protein	1330757	1331269	-	433T>G	Trp145Gly	433/882	145/293
FRAN029	1333240	C	T	missense	MODERATE	FTL_1405	LSU ribosomal protein L35p	1333067	1333264	-	25G>A	Gly9Ser	25/198	23986
FRAN029	1335658	T	C	missense	MODERATE	FTL_1407	Threonyl-tRNA synthetase (EC 6.1.1.3)	1333850	1335754	-	97A>G	Lys33Glu	97/1905	33/634
FRAN029	1336834	T	G	missense	MODERATE	FTL_1408	Chitin binding protein	1336260	1337984	+	575T>G	Ile192Ser	575/1725	192/574
FRAN029	1337094	G	A	missense	MODERATE	FTL_1408	Chitin binding protein	1336260	1337984	+	835G>A	Asp279Asn	835/1725	279/574
FRAN029	1356454	A	T	missense	MODERATE	FTL_1426	hypothetical protein	1355962	1356591	-	183T>A	Asn61Lys	183/675	61/224
FRAN029	1363000	A	C	missense	MODERATE	FTL_1431	Sugar transferase involved in lipopolysaccharide synthesis	1361808	1363202	-	203T>G	Val68Gly	203/1395	68/464
FRAN029	1366742	G	A	missense	MODERATE	FTL_1437	FIG023677: hypothetical protein	1366258	1367067	-	326C>T	Pro109Leu	326/810	109/269
FRAN029	1372886	A	C	missense	MODERATE	FTL_1446	#N/A	#N/A	#N/A	#N/A	433T>G	Trp145Gly	433/828	145/275
FRAN029	1375024	A	C	missense	MODERATE	FTL_1448	Excinuclease ABC subunit C	1373836	1375674	-	651T>G	Asn217Lys	651/1839	217/612
FRAN029	1387117	A	C	missense	MODERATE	FTL_1462	Mobile element protein	1386668	1387180	-	433T>G	Trp145Gly	433/882	145/293
FRAN029	1392385	A	T	missense	MODERATE	FTL_1467	Mobile element protein	1391740	1392396	+	619A>T	Ile207Phe	619/630	207/209
FRAN029	1395243	A	G	missense	MODERATE	FTL_1470	Uncharacterized MFS-type transporter	1394801	1395463	+	356A>G	Asp119Gly	356/576	119/191
FRAN029	1399502	T	C	missense	MODERATE	FTL_1473	Excinuclease ABC subunit A	1396896	1399718	-	217A>G	Ile73Val	217/2823	73/940
FRAN029	1400824	C	A	missense	MODERATE	FTL_1475	Type IV fimbrial biogenesis protein FimT	1400273	1400857	-	34G>T	Val12Phe	34/585	12/194
FRAN029	1402769	G	T	missense	MODERATE	FTL_1477	Thiamin pyrophosphokinase (EC 2.7.6.2)	1402467	1403120	-	352C>A	Gln118Lys	352/654	118/217
FRAN029	1406826	T	C	missense	MODERATE	FTL_1480	Lipopolysaccharide export system permease protein LptF	1406352	1407434	+	475T>C	Tyr159His	475/1083	159/360
FRAN029	1408070	G	A	missense	MODERATE	FTL_1481	Lipopolysaccharide export system permease protein LptG	1407434	1408495	+	637G>A	Asp213Asn	637/1062	213/353
FRAN029	1412088	T	G	missense	MODERATE	FTL_1485	Membrane protein	1411599	1412249	+	490T>G	Ser164Ala	490/651	164/216
FRAN029	1429976	G	A	missense	MODERATE	FTL_1499	Sulfate permease	1429195	1430739	-	764C>T	Ser255Leu	764/1545	255/514
FRAN029	1438044	C	T	missense	MODERATE	FTL_1505	Mobile element protein	1437326	1437838	-	163G>A	Val55Ile	163/882	55/293
FRAN029	1438953	T	C	missense	MODERATE	FTL_1506	Oxidoreductase, short-chain dehydrogenase/reductase family	1438513	1438962	-	10A>G	Asn4Asp	10/450	4/149
FRAN029	1443487	A	C	missense	MODERATE	FTL_1512	Membrane-fusion protein	1443453	1444256	+	35A>C	Tyr12Ser	35/804	12/267
FRAN029	1443727	A	C	missense	MODERATE	FTL_1512	Membrane-fusion protein	1443453	1444256	+	275A>C	Glu92Ala	275/804	92/267
FRAN029	1447293	A	G	missense	MODERATE	FTL_1517	hypothetical protein	1447184	1447528	-	236T>C	Val79Ala	236/345	79/114
FRAN029	1457103	C	A	missense	MODERATE	FTL_1527	Enolase (EC 4.2.1.11)	1456705	1458075	-	973G>T	Ala325Ser	973/1371	325/456
FRAN029	1457276	G	T	missense	MODERATE	FTL_1527	Enolase (EC 4.2.1.11)	1456705	1458075	-	800C>A	Thr267Asn	800/1371	267/456
FRAN029	1457895	T	G	missense	MODERATE	FTL_1527	Enolase (EC 4.2.1.11)	1456705	1458075	-	181A>C	Ile61Leu	181/1371	61/456
FRAN029	1460646	G	T	missense	MODERATE	FTL_1530	#N/A	#N/A	#N/A	#N/A	392C>A	Thr131Asn	392/636	131/211
FRAN029	1463357	A	G	missense	MODERATE	FTL_1533	DNA-directed RNA polymerase omega subunit (EC 2.7.7.6)	1463322	1463540	-	184T>C	Ser62Pro	184/219	62/72
FRAN029	1471852	C	T	missense	MODERATE	FTL_1542	2-acylglycerophosphoethanolamine acyltransferase (EC 2.3.1.40) / Acyl-[acyl-carrier-protein] synthetase (EC 6.2.1.20)	1470890	1472536	-	1138G>A	Val380Ile	1138/2100	380/699
FRAN029	1474139	G	A	missense	MODERATE	FTL_1544	Mobile element protein	1474345	1474857	+	163G>A	Val55Ile	163/882	55/293
FRAN029	1474408	T	G	missense	MODERATE	FTL_1544	Mobile element protein	1474345	1474857	+	433T>G	Trp145Gly	433/882	145/293
FRAN029	1483791	T	C	missense	MODERATE	FTL_1552	uncharacterized conserved secreted protein	1482574	1484487	-	697A>G	Thr233Ala	697/1914	233/637
FRAN029	1488427	C	T	missense	MODERATE	FTL_1556	Uncharacterized UPF0118 membrane protein	1487658	1488683	+	770C>T	Ala257Val	770/1026	257/341
FRAN029	1491346	C	G	missense	MODERATE	FTL_1561	#N/A	#N/A	#N/A	#N/A	22C>G	Pro8Ala	22/372	8/123
FRAN029	1495992	G	A	missense	MODERATE	FTL_1567	Protein AraJ precursor	1494968	1496134	-	143C>T	Ala48Val	143/1167	48/388
FRAN029	1500889	T	C	missense	MODERATE	FTL_1572	Mobile element protein	1500438	1501124	+	425T>C	Ile142Thr	425/660	142/219
FRAN029	1501081	G	T	missense	MODERATE	FTL_1572	Mobile element protein	1500438	1501124	+	617G>T	Arg206Leu	617/660	206/219
FRAN029	1515886	C	G	missense	MODERATE	FTL_1587	Translation elongation factor P Lys34--(R)-beta-lysine ligase	1515375	1516298	+	512C>G	Thr171Ser	512/924	171/307
FRAN029	1539868	A	T	missense	MODERATE	FTL_1611	Glycosyl transferase, family 2	1539150	1540103	-	236T>A	Leu79Gln	236/954	79/317
FRAN029	1547599	C	A	missense	MODERATE	FTL_1617	Glutaminyl-tRNA synthetase (EC 6.1.1.18)	1546393	1548039	+	1207C>A	Leu403Ile	1207/1647	403/548
FRAN029	1549014	A	C	missense	MODERATE	FTL_1619	Mll1762 protein	1548593	1549348	+	422A>C	Lys141Thr	422/756	141/251
FRAN029	1556815	G	A	missense	MODERATE	FTL_1627	Mobile element protein	1557021	1557533	+	163G>A	Val55Ile	163/882	55/293
FRAN029	1558734	G	T	missense	MODERATE	FTL_1629	hypothetical protein	1558425	1560131	+	310G>T	Val104Phe	310/1707	104/568
FRAN029	1558938	G	T	missense	MODERATE	FTL_1629	hypothetical protein	1558425	1560131	+	514G>T	Ala172Ser	514/1707	172/568
FRAN029	1559628	T	A	missense	MODERATE	FTL_1629	hypothetical protein	1558425	1560131	+	1204T>A	Ser402Thr	1204/1707	402/568
FRAN029	1562753	T	C	missense	MODERATE	FTL_1633	hypothetical protein	1562442	1563167	-	415A>G	Ser139Gly	415/726	139/241
FRAN029	1565103	C	T	missense	MODERATE	FTL_1635	hypothetical protein	1564920	1566992	+	226C>T	Pro76Ser	226/2115	76/704
FRAN029	1565115	A	G	missense	MODERATE	FTL_1635	hypothetical protein	1564920	1566992	+	238A>G	Ser80Gly	238/2115	80/704
FRAN029	1572892	A	G	missense	MODERATE	FTL_1641	putative membrane protein	1572832	1573113	+	61A>G	Lys21Glu	61/282	21/93
FRAN029	1574509	C	T	missense	MODERATE	FTL_1644	Glycerol kinase (EC 2.7.1.30)	1574234	1575742	-	1234G>A	Gly412Ser	1234/1509	412/502
FRAN029	1581868	G	A	missense	MODERATE	FTL_1652	#N/A	#N/A	#N/A	#N/A	35C>T	Ala12Val	35/270	32843
FRAN029	1606582	A	C	missense	MODERATE	FTL_1672	RND efflux system, inner membrane transporter	1605427	1608540	+	1156A>C	Ile386Leu	1156/3114	386/1037
FRAN029	1607966	A	T	missense	MODERATE	FTL_1672	RND efflux system, inner membrane transporter	1605427	1608540	+	2540A>T	Asn847Ile	2540/3114	847/1037
FRAN029	1610707	G	T	missense	MODERATE	FTL_1674	hypothetical protein	1610197	1610778	+	511G>T	Val171Phe	511/582	171/193
FRAN029	1620452	G	A	missense	MODERATE	FTL_1687	Mobile element protein	1620658	1621170	+	163G>A	Val55Ile	163/882	55/293
FRAN029	1621193	A	G	missense	MODERATE	FTL_1688	#N/A	#N/A	#N/A	#N/A	239T>C	Val80Ala	239/261	80/86
FRAN029	1622949	G	A	missense	MODERATE	FTL_1690	putative membrane protein	1622338	1623267	-	319C>T	Pro107Ser	319/930	107/309
FRAN029	1644255	G	A	missense	MODERATE	FTL_1712	Type I restriction-modification system, restriction subunit R (EC 3.1.21.3)	1643645	1644409	-	158C>T	Ala53Val	158/768	53/255
FRAN029	1644565	G	A	missense	MODERATE	FTL_1713	Mobile element protein	1644771	1645283	+	163G>A	Val55Ile	163/882	55/293
FRAN029	1656518	G	T	missense	MODERATE	FTL_1725	Multidrug resistance transporter, Bcr/CflA family	1656225	1657406	+	294G>T	Leu98Phe	294/1182	98/393
FRAN029	1657265	G	A	missense	MODERATE	FTL_1725	Multidrug resistance transporter, Bcr/CflA family	1656225	1657406	+	1041G>A	Met347Ile	1041/1182	347/393
FRAN029	1662189	C	T	missense	MODERATE	FTL_1730	Glucosyl tranferase II	1661600	1662814	+	623C>T	Ser208Phe	623/1248	208/415
FRAN029	1662966	T	C	missense	MODERATE	FTL_1731	Choline permease LicB	1662932	1663816	+	35T>C	Phe12Ser	35/885	12/294
FRAN029	1671950	G	T	missense	MODERATE	FTL_1741	N(6)-L-threonylcarbamoyladenine synthase (EC 2.3.1.234)	1671668	1672678	-	729C>A	Phe243Leu	729/1011	243/336
FRAN029	1673124	G	A	missense	MODERATE	FTL_1743	DNA-directed RNA polymerase beta' subunit (EC 2.7.7.6)	1673017	1677270	-	4147C>T	Pro1383Ser	4147/4254	1383/1417
FRAN029	1680436	T	C	missense	MODERATE	FTL_1744	DNA-directed RNA polymerase beta subunit (EC 2.7.7.6)	1677332	1681408	-	973A>G	Lys325Glu	973/4077	325/1358
FRAN029	1680930	G	A	missense	MODERATE	FTL_1744	DNA-directed RNA polymerase beta subunit (EC 2.7.7.6)	1677332	1681408	-	479C>T	Ala160Val	479/4077	160/1358
FRAN029	1682961	T	C	missense	MODERATE	FTL_1747	LSU ribosomal protein L1p (L10Ae)	1682689	1683387	-	427A>G	Ile143Val	427/699	143/232
FRAN029	1684443	T	C	missense	MODERATE	FTL_1750	Protein translocase subunit SecE	1684439	1684909	-	428A>G	Asp143Gly	428/432	143/143
FRAN029	1687903	A	G	missense	MODERATE	FTL_1752	RecD-like DNA helicase Atu2026	1686750	1687994	-	95T>C	Ile32Thr	95/1248	32/415
FRAN029	1692140	G	A	missense	MODERATE	FTL_1757	Mobile element protein	1692346	1692858	+	163G>A	Val55Ile	163/882	55/293
FRAN029	1695511	T	G	missense	MODERATE	FTL_1761	hypothetical protein	1695347	1695646	-	172A>C	Asn58His	172/336	58/111
FRAN029	1701782	G	A	missense	MODERATE	FTL_1769	#N/A	#N/A	#N/A	#N/A	79G>A	Asp27Asn	79/441	27/146
FRAN029	1714250	C	T	missense	MODERATE	FTL_1783	Dihydrolipoamide succinyltransferase component (E2) of 2-oxoglutarate dehydrogenase complex (EC 2.3.1.61)	1713336	1714805	-	556G>A	Ala186Thr	556/1470	186/489
FRAN029	1716521	A	G	missense	MODERATE	FTL_1784	2-oxoglutarate dehydrogenase E1 component (EC 1.2.4.2)	1714831	1717440	-	1124T>C	Ile375Thr	1124/2814	375/937
FRAN029	1730604	A	C	missense	MODERATE	FTL_1796	ATP synthase gamma chain (EC 3.6.3.14)	1730044	1730940	-	337T>G	Phe113Val	337/897	113/298
FRAN029	1734461	G	A	missense	MODERATE	FTL_1801	ATP synthase F0 sector subunit a (EC 3.6.3.14)	1733931	1734722	-	262C>T	Arg88Cys	262/792	88/263
FRAN029	1737200	C	T	missense	MODERATE	FTL_1804	LSU rRNA pseudouridine(955/2504/2580) synthase (EC 5.4.99.24)	1736589	1737518	-	319G>A	Ala107Thr	319/930	107/309
FRAN029	1740273	A	C	missense	MODERATE	FTL_1807	Histidyl-tRNA synthetase (EC 6.1.1.21)	1739886	1741004	-	879T>G	Asp293Glu	879/1266	293/421
FRAN029	1743329	A	G	missense	MODERATE	FTL_1809	Translation initiation factor 2	1741593	1744133	-	805T>C	Tyr269His	805/2541	269/846
FRAN029	1748290	T	G	missense	MODERATE	FTL_1814	#N/A	#N/A	#N/A	#N/A	559A>C	Ile187Leu	559/1158	187/385
FRAN029	1748410	A	G	missense	MODERATE	FTL_1814	#N/A	#N/A	#N/A	#N/A	439T>C	Ser147Pro	439/1158	147/385
FRAN029	1749312	A	C	missense	MODERATE	FTL_1815	Mobile element protein	1748863	1749375	-	433T>G	Trp145Gly	433/882	145/293
FRAN029	1770292	G	A	missense	MODERATE	FTL_1835	Multidrug resistance transporter, Bcr/CflA family	1769974	1771164	+	319G>A	Val107Ile	319/1191	107/396
FRAN029	1772297	G	A	missense	MODERATE	FTL_1836	putative lipoprotein	1771250	1772779	+	1048G>A	Ala350Thr	1048/1530	350/509
FRAN029	1774164	C	T	missense	MODERATE	FTL_1839	Secreted effector J SseJ	1773767	1774318	+	398C>T	Pro133Leu	398/552	133/183
FRAN029	1778959	G	A	missense	MODERATE	FTL_1845	RND efflux system, membrane fusion protein	1778553	1779068	-	110C>T	Pro37Leu	110/516	37/171
FRAN029	1784099	T	C	missense	MODERATE	FTL_1852	hypothetical protein	1783795	1784193	+	305T>C	Leu102Pro	305/399	102/132
FRAN029	1788973	A	G	missense	MODERATE	FTL_1860	Phosphoribosylformylglycinamidine synthase, synthetase subunit (EC 6.3.5.3) / Phosphoribosylformylglycinamidine synthase, glutamine amidotransferase subunit (EC 6.3.5.3)	1788213	1792085	-	3113T>C	Ile1038Thr	3113/3873	1038/1290
FRAN029	1793461	A	G	missense	MODERATE	FTL_1861	Amidophosphoribosyltransferase (EC 2.4.2.14)	1792085	1793575	-	115T>C	Tyr39His	115/1491	39/496
FRAN029	1799647	G	A	missense	MODERATE	FTL_1868	Multidrug resistance transporter, Bcr/CflA family	1799484	1800665	-	1019C>T	Ala340Val	1019/1182	340/393
FRAN029	1811176	C	A	missense	MODERATE	FTL_1878	Osmosensitive K+ channel histidine kinase KdpD	1810079	1811656	-	481G>T	Asp161Tyr	481/1578	161/525
FRAN029	1822664	A	G	missense	MODERATE	FTL_1889	3-isopropylmalate dehydratase large subunit (EC 4.2.1.33)	1821265	1822575	-	5T>C	Val2Ala	5/1404	2/467
FRAN029	1830960	C	A	missense	MODERATE	FTL_1900	Glutaminase (EC 3.5.1.2)	1830803	1832344	+	158C>A	Thr53Asn	158/1542	53/513
FRAN029	1838828	G	A	missense	MODERATE	FTL_1905	DNA polymerase III subunits gamma and tau (EC 2.7.7.7)	1837363	1839000	+	1466G>A	Arg489Lys	1466/1638	489/545
FRAN029	1839328	C	T	missense	MODERATE	FTL_1906	UDP-3-O-[3-hydroxymyristoyl] N-acetylglucosamine deacetylase (EC 3.5.1.108)	1839014	1839871	-	547G>A	Glu183Lys	547/861	183/286
FRAN029	1839699	T	A	missense	MODERATE	FTL_1906	UDP-3-O-[3-hydroxymyristoyl] N-acetylglucosamine deacetylase (EC 3.5.1.108)	1839014	1839871	-	176A>T	Glu59Val	176/861	59/286
FRAN029	1843623	G	A	missense	MODERATE	FTL_1910	D-alanine--D-alanine ligase (EC 6.3.2.4)	1843130	1844020	-	398C>T	Ala133Val	398/891	133/296
FRAN029	1853067	G	A	missense	MODERATE	FTL_1919	#N/A	#N/A	#N/A	#N/A	103G>A	Gly35Ser	103/1131	35/376
FRAN029	1857176	T	G	missense	MODERATE	FTL_1924	#N/A	#N/A	#N/A	#N/A	122A>C	Asn41Thr	122/396	41/131
FRAN029	1858061	T	C	missense	MODERATE	FTL_1925	Mobile element protein	1857257	1857769	-	77A>G	Asn26Ser	77/882	26/293
FRAN029	1862062	C	A	missense	MODERATE	FTL_1930	Adenylosuccinate synthetase (EC 6.3.4.4)	1861779	1863065	+	284C>A	Ala95Glu	284/1287	95/428
FRAN029	1863764	A	G	missense	MODERATE	FTL_1932	#N/A	#N/A	#N/A	#N/A	31T>C	Tyr11His	31/174	21125
FRAN029	1873439	A	G	missense	MODERATE	FTL_1944	Mobile element protein	1873731	1874243	+	77A>G	Asn26Ser	77/882	26/293
FRAN029	1879321	G	A	missense	MODERATE	FTL_1950	Outer membrane protein romA	1878768	1879748	+	554G>A	Cys185Tyr	554/981	185/326
FRAN029	1883661	G	A	missense	MODERATE	FTL_1956	Membrane alanine aminopeptidase N (EC 3.4.11.2)	1883263	1885839	-	2179C>T	Arg727Cys	2179/2577	727/858
FRAN029	1885161	A	G	missense	MODERATE	FTL_1956	Membrane alanine aminopeptidase N (EC 3.4.11.2)	1883263	1885839	-	679T>C	Tyr227His	679/2577	227/858
FRAN029	1888078	T	G	missense	MODERATE	FTL_1959	Transcriptional regulator, AraC family	1887919	1888098	-	21A>C	Gln7His	21/180	21732
FRAN029	1890950	G	T	missense	MODERATE	FTL_1964	#N/A	#N/A	#N/A	#N/A	445C>A	Leu149Met	445/1014	149/337
FRAN029	25232	A	G	upstream	MODIFIER	FTL_0025	hypothetical protein	24755	24988	-	-244T>C
FRAN029	32063	G	A	upstream	MODIFIER	FTL_0030	Carbamoyl-phosphate synthase small chain (EC 6.3.5.5)	30723	31871	-	-174C>T
FRAN029	41090	C	T	upstream	MODIFIER	FTL_0039	hypothetical protein	40675	41082	-	-8G>A
FRAN029	52220	T	A	upstream	MODIFIER	FTL_0050	Predicted purine nucleoside transporter, MFS superfamily	51483	52169	-	-51A>T
FRAN029	62054	A	C	upstream	MODIFIER	FTL_0062	Transcriptional regulator, LysR family	61557	62048	-	-6T>G
FRAN029	162519	A	T	upstream	MODIFIER	FTL_0157	Phosphate transport regulator (distant homolog of PhoU)	161771	162427	-	-92T>A
FRAN029	173993	C	T	upstream	MODIFIER	FTL_0169	Hydrolase, HAD subfamily IIIA	173151	173714	-	-279G>A
FRAN029	216622	G	A	upstream	MODIFIER	FTL_0217	Fumarate hydratase class II (EC 4.2.1.2)	216725	218116	+	-103G>A
FRAN029	253849	G	A	downstream	MODIFIER	FTL_0267	Chaperone protein HtpG	251803	253689	+	*160G>A
FRAN029	256817	T	C	upstream	MODIFIER	FTL_0269	NADP-specific glutamate dehydrogenase (EC 1.4.1.4)	254991	256340	-	-477A>G
FRAN029	288501	T	C	upstream	MODIFIER	FTL_0302	Mobile element protein	288491	289111	+	-17T>C
FRAN029	289687	G	A	downstream	MODIFIER	FTL_0303	hypothetical protein	289087	289662	+	*25G>A
FRAN029	295343	C	T	upstream	MODIFIER	FTL_0309	Pyruvate dehydrogenase E1 component (EC 1.2.4.1)	295558	298239	+	-215C>T
FRAN029	305873	T	C	upstream	MODIFIER	FTL_0319	Xanthine/uracil/thiamine/ascorbate permease family protein	304533	305846	-	-27A>G
FRAN029	340765	T	C	upstream	MODIFIER	FTL_0366	#N/A	#N/A	#N/A	#N/A	-218A>G
FRAN029	356945	T	C	upstream	MODIFIER	FTL_0387	Alanine transaminase (EC 2.6.1.2)	355654	356844	-	-101A>G
FRAN029	361421	T	C	upstream	MODIFIER	FTL_0390	Type IV pilus biogenesis protein PilE	359970	361055	-	-366A>G
FRAN029	361712	A	G	downstream	MODIFIER	FTL_0392	hypothetical protein	362203	362370	-	*491T>C
FRAN029	361722	C	A	downstream	MODIFIER	FTL_0392	hypothetical protein	362203	362370	-	*481G>T
FRAN029	384441	T	C	upstream	MODIFIER	FTL_0415	hypothetical protein	383686	384204	-	-237A>G
FRAN029	421192	T	G	upstream	MODIFIER	FTL_0446	Gentisate 1,2-dioxygenase (EC 1.13.11.4)	421380	421595	+	-188T>G
FRAN029	481115	T	G	upstream	MODIFIER	FTL_0494	Aspartate-semialdehyde dehydrogenase (EC 1.2.1.11)	479944	480984	-	-122A>C
FRAN029	489507	C	T	upstream	MODIFIER	FTL_0503	Mobile element protein	488545	489057	-	-82G>A
FRAN029	504458	T	C	downstream	MODIFIER	FTL_0524	ATP-dependent DNA helicase RecG (EC 3.6.4.12)	502369	504408	+	*50T>C
FRAN029	504604	T	G	downstream	MODIFIER	FTL_0524	ATP-dependent DNA helicase RecG (EC 3.6.4.12)	502369	504408	+	*196T>G
FRAN029	532808	A	T	upstream	MODIFIER	FTL_0550	#N/A	#N/A	#N/A	#N/A	-107A>T
FRAN029	543516	A	C	upstream	MODIFIER	FTL_0561	Cyclopropane-fatty-acyl-phospholipid synthase (EC 2.1.1.79)	542406	543143	-	-16T>G
FRAN029	555066	G	T	upstream	MODIFIER	FTL_0575	Mobile element protein	554219	554887	-	-206C>A
FRAN029	568896	T	G	upstream	MODIFIER	FTL_0586	Long-chain-fatty-acid--CoA ligase (EC 6.2.1.3)	567200	568888	-	-8A>C
FRAN029	577001	T	C	downstream	MODIFIER	FTL_0590	ATP-dependent helicase HrpA	572637	576971	+	*30T>C
FRAN029	578197	C	T	upstream	MODIFIER	FTL_0592	UDP-N-acetylglucosamine 4,6-dehydratase (EC 4.2.1.135)	578574	579962	+	-29C>T
FRAN029	594208	C	A	upstream	MODIFIER	FTL_0606	dTDP-glucose 4,6-dehydratase (EC 4.2.1.46)	594587	595603	+	-379C>A
FRAN029	635529	G	A	downstream	MODIFIER	FTL_0652	Putative inner membrane protein	635603	636139	-	*74C>T
FRAN029	662751	T	C	upstream	MODIFIER	FTL_0675	Ketopantoate reductase PanG (EC 1.1.1.169)	661831	662490	-	-207A>G
FRAN029	688707	T	G	upstream	MODIFIER	FTL_0701	hypothetical protein	688726	690495	+	-19T>G
FRAN029	712105	A	G	downstream	MODIFIER	FTL_0720	DNA recombination and repair protein RecO	711334	712032	+	*73A>G
FRAN029	717695	T	G	upstream	MODIFIER	FTL_0728	hypothetical protein	717830	718165	+	-9T>G
FRAN029	750798	A	G	upstream	MODIFIER	FTL_0759	hypothetical protein	749981	750592	-	-206T>C
FRAN029	755150	A	C	upstream	MODIFIER	FTL_0766	Gamma-glutamyltranspeptidase (EC 2.3.2.2) @ Glutathione hydrolase (EC 3.4.19.13)	755258	757003	+	-48A>C
FRAN029	761767	T	C	upstream	MODIFIER	FTL_0770	#N/A	#N/A	#N/A	#N/A	-113T>C
FRAN029	801391	C	A	upstream	MODIFIER	FTL_0815	hypothetical protein	800704	800919	-	-472G>T
FRAN029	811966	A	G	upstream	MODIFIER	FTL_0830	ADP-ribose pyrophosphatase of COG1058 family (EC 3.6.1.13)	811161	811904	-	-62T>C
FRAN029	828452	A	G	upstream	MODIFIER	FTL_0847	Protein translocase subunit YajC	828660	829016	+	-208A>G
FRAN029	849877	G	T	upstream	MODIFIER	FTL_0868	Mobile element protein	849036	849698	-	-206C>A
FRAN029	851584	T	C	downstream	MODIFIER	FTL_0872	Na+/H+ antiporter, NhaP family	851082	851582	+	*2T>C
FRAN029	899775	G	A	upstream	MODIFIER	FTL_0926	Bacterial non-heme ferritin (EC 1.16.3.2)	899125	899625	-	-150C>T
FRAN029	902330	A	C	upstream	MODIFIER	FTL_0930	Crossover junction endodeoxyribonuclease RuvC (EC 3.1.22.4)	902362	902877	+	-32A>C
FRAN029	904813	T	C	upstream	MODIFIER	FTL_0933	DNA recombination protein RmuC	904838	906253	+	-25T>C
FRAN029	906393	G	A	upstream	MODIFIER	FTL_0934	hypothetical protein	906513	906881	+	-39G>A
FRAN029	965499	A	C	upstream	MODIFIER	FTL_0998	hypothetical protein	965567	966247	+	-68A>C
FRAN029	1028580	C	T	upstream	MODIFIER	FTL_1075	CBS domain protein	1027970	1028560	-	-20G>A
FRAN029	1056740	T	C	downstream	MODIFIER	FTL_1110	hypothetical protein	1056202	1056660	+	*80T>C
FRAN029	1066582	A	G	upstream	MODIFIER	FTL_1121	Iron-regulated protein frpC	1066772	1067575	+	-190A>G
FRAN029	1069878	G	A	downstream	MODIFIER	FTL_1124	Iron-regulated protein frpC	1069408	1069866	+	*12G>A
FRAN029	1071644	G	A	upstream	MODIFIER	FTL_1125	Toxin HigB / Protein kinase domain of HipA	1069990	1071246	-	-398C>T
FRAN029	1128713	T	C	downstream	MODIFIER	FTL_1177	tRNA-5-carboxymethylaminomethyl-2-thiouridine(34) synthesis protein MnmE	1128805	1130157	-	*92A>G
FRAN029	1165019	G	T	upstream	MODIFIER	FTL_1214	hypothetical protein	1164553	1164753	-	-209C>A
FRAN029	1165185	G	A	upstream	MODIFIER	FTL_1214	hypothetical protein	1164553	1164753	-	-375C>T
FRAN029	1168902	G	A	upstream	MODIFIER	FTL_1218	Two-component system sensor histidine kinase	1167906	1168895	-	-7C>T
FRAN029	1169043	T	G	upstream	MODIFIER	FTL_1218	Two-component system sensor histidine kinase	1167906	1168895	-	-148A>C
FRAN029	1169538	A	T	downstream	MODIFIER	FTL_1219	Aminotransferase, class II (EC 2.3.1.-)	1169829	1171070	-	*291T>A
FRAN029	1169539	G	A	downstream	MODIFIER	FTL_1219	Aminotransferase, class II (EC 2.3.1.-)	1169829	1171070	-	*290C>T
FRAN029	1173677	G	T	downstream	MODIFIER	FTL_1221	hypothetical protein	1172718	1173323	+	*354G>T
FRAN029	1173686	A	C	downstream	MODIFIER	FTL_1221	hypothetical protein	1172718	1173323	+	*363A>C
FRAN029	1201165	C	T	upstream	MODIFIER	FTL_1258	Tas protein, an NADP(H)-dependent aldo-keto reductase	1201268	1202272	+	-103C>T
FRAN029	1230096	A	G	downstream	MODIFIER	FTL_1289	hypothetical protein	1230409	1230903	-	*313T>C
FRAN029	1230101	G	A	downstream	MODIFIER	FTL_1289	hypothetical protein	1230409	1230903	-	*308C>T
FRAN029	1237032	A	C	upstream	MODIFIER	FTL_1297	hypothetical protein	1236059	1236931	-	-101T>G
FRAN029	1257789	T	C	upstream	MODIFIER	FTL_1320	CRISPR-associated RecB family exonuclease Cas4	1256815	1257417	-	-402A>G
FRAN029	1281684	T	C	upstream	MODIFIER	FTL_1347	hypothetical protein	1281238	1281408	-	-276A>G
FRAN029	1303253	T	C	upstream	MODIFIER	FTL_1370	hypothetical protein	1301987	1302802	-	-451A>G
FRAN029	1311790	C	T	upstream	MODIFIER	FTL_1377	Lipase	1311108	1311755	-	-35G>A
FRAN029	1317463	C	A	upstream	MODIFIER	FTL_1387	#N/A	#N/A	#N/A	#N/A	-170G>T
FRAN029	1330315	A	G	upstream	MODIFIER	FTL_1399	3-deoxy-manno-octulosonate cytidylyltransferase (EC 2.7.7.38)	1329195	1329947	-	-368T>C
FRAN029	1368443	C	T	upstream	MODIFIER	FTL_1439	Arylsulfatase (EC 3.1.6.1)	1367405	1367764	-	-475G>A
FRAN029	1371453	A	C	upstream	MODIFIER	FTL_1445	Mobile element protein	1371868	1372707	+	-442A>C
FRAN029	1381228	G	A	upstream	MODIFIER	FTL_1456	#N/A	#N/A	#N/A	#N/A	-17C>T
FRAN029	1406242	T	C	upstream	MODIFIER	FTL_1479	Cytosol aminopeptidase PepA (EC 3.4.11.1)	1404747	1406186	-	-56A>G
FRAN029	1422981	C	A	downstream	MODIFIER	FTL_1493	Capsular polysaccharide synthesis enzyme CpsJ, membrane protein, export of O-antigen and teichoic acid	1421671	1422879	+	*102C>A
FRAN029	1423010	G	A	downstream	MODIFIER	FTL_1493	Capsular polysaccharide synthesis enzyme CpsJ, membrane protein, export of O-antigen and teichoic acid	1421671	1422879	+	*131G>A
FRAN029	1423727	A	C	upstream	MODIFIER	FTL_1494	Protein DR_1172	1423111	1423620	-	-107T>G
FRAN029	1431663	T	C	upstream	MODIFIER	FTL_1500	Mobile element protein	1430858	1431334	-	-329A>G
FRAN029	1445737	G	A	upstream	MODIFIER	FTL_1515	Domain of unknown function / Efflux ABC transporter, permease protein	1445749	1446297	+	-6G>A
FRAN029	1448474	C	T	upstream	MODIFIER	FTL_1518	#N/A	#N/A	#N/A	#N/A	-295G>A
FRAN029	1451832	A	G	upstream	MODIFIER	FTL_1521	Chitinase (EC 3.2.1.14)	1449357	1451651	-	-181T>C
FRAN029	1481753	T	C	upstream	MODIFIER	FTL_1550	27kDa outer membrane protein	1480817	1481584	-	-169A>G
FRAN029	1493009	G	A	upstream	MODIFIER	FTL_1564	#N/A	#N/A	#N/A	#N/A	-116C>T
FRAN029	1499212	A	T	upstream	MODIFIER	FTL_1571	Thioredoxin reductase (EC 1.8.1.9)	1499219	1500169	+	-7A>T
FRAN029	1511753	T	C	upstream	MODIFIER	FTL_1584	Putative permease PerM (= YfgO)	1511757	1512863	+	-4T>C
FRAN029	1529586	G	A	upstream	MODIFIER	FTL_1599	hypothetical protein	1528984	1529370	-	-216C>T
FRAN029	1624700	G	A	upstream	MODIFIER	FTL_1693	hypothetical protein	1624106	1624579	-	-121C>T
FRAN029	1635314	C	A	upstream	MODIFIER	FTL_1703	Lysine-specific permease	1633666	1635120	-	-194G>T
FRAN029	1661477	T	C	upstream	MODIFIER	FTL_1729	Adenosine (5')-pentaphospho-(5'')-adenosine pyrophosphohydrolase	1660661	1661128	-	-349A>G
FRAN029	1665361	T	G	upstream	MODIFIER	FTL_1733	Isopenicillin N synthase	1664402	1665247	-	-114A>C
FRAN029	1710039	A	C	upstream	MODIFIER	FTL_1777	#N/A	#N/A	#N/A	#N/A	-478T>G
FRAN029	1765298	T	A	upstream	MODIFIER	FTL_1832	Siderophore synthetase superfamily, group B	1765524	1767443	+	-226T>A
FRAN029	1781295	G	A	upstream	MODIFIER	FTL_1849	hypothetical protein	1780702	1781280	-	-15C>T
FRAN029	1811715	C	T	upstream	MODIFIER	FTL_1878	Osmosensitive K+ channel histidine kinase KdpD	1810079	1811656	-	-59G>A
FRAN029	1852854	G	A	upstream	MODIFIER	FTL_1919	#N/A	#N/A	#N/A	#N/A	-111G>A
FRAN029	1858666	A	G	upstream	MODIFIER	FTL_1926	Mobile element protein	1858199	1858537	-	-9T>C
FRAN029	1859249	T	C	upstream	MODIFIER	FTL_1928	#N/A	#N/A	#N/A	#N/A	-19T>C
FRAN029	126963	G	A	intragenic	MODIFIER	FTL_R0006	Large Subunit Ribosomal RNA; lsuRNA; LSU rRNA	126513	129399	+	n.126963G>A
FRAN029	128566	C	A	intragenic	MODIFIER	FTL_R0006	Large Subunit Ribosomal RNA; lsuRNA; LSU rRNA	126513	129399	+	n.128566C>A
FRAN029	417984	G	A	intragenic	MODIFIER	FTL_R0019	Large Subunit Ribosomal RNA; lsuRNA; LSU rRNA	417534	420420	+	n.417984G>A
FRAN029	419587	C	A	intragenic	MODIFIER	FTL_R0019	Large Subunit Ribosomal RNA; lsuRNA; LSU rRNA	417534	420420	+	n.419587C>A
FRAN029	1121602	G	A	intragenic	MODIFIER	FTL_R0031	Large Subunit Ribosomal RNA; lsuRNA; LSU rRNA	1121152	1124038	+	n.1121602G>A
FRAN029	1123205	C	A	intragenic	MODIFIER	FTL_R0031	Large Subunit Ribosomal RNA; lsuRNA; LSU rRNA	1121152	1124038	+	n.1123205C>A
FRAN045	575316	C	T	stop gained	HIGH	FTL_0590	ATP-dependent helicase HrpA	572637	576971	+	2680C>T	Gln894*	2680/4335	894/1444
FRAN045	1232164	T	C	stop lost	HIGH	FTL_1291	#N/A - Pseudogene	#N/A	#N/A	#N/A	316T>C	Ter106Glnext*?	316/318	106/105
FRAN045	1415039	C	A	stop gained	HIGH	FTL_1489	Uncharacterized protein YdiJ	1414446	1417481	-	2443G>T	Gly815*	2443/3036	815/1011
FRAN045	1501299	G	A	stop gained	HIGH	FTL_1573	hypothetical protein	1501135	1501824	+	165G>A	Trp55*	165/690	55/229
FRAN045	1508728	G	T	stop lost	HIGH	FTL_1581	hypothetical protein	1507913	1508728	+	816G>T	Ter272Tyrext*?	816/816	272/271
FRAN045	164981	C	T	synonymous	LOW	FTL_0159	Allophanate hydrolase 2 subunit 2 (EC 3.5.1.54)	164216	165028	-	48G>A	Ser16Ser	48/813	16/270
FRAN045	205278	C	T	synonymous	LOW	FTL_0205	Aerotolerance protein BatC	205078	205713	+	300C>T	Ala100Ala	300/735	100/244
FRAN045	327511	C	T	synonymous	LOW	FTL_0347	hypothetical protein	326969	327547	+	543C>T	Leu181Leu	543/579	181/192
FRAN045	384994	C	T	synonymous	LOW	FTL_0416	Mobile element protein	384431	385270	+	537C>T	Thr179Thr	537/813	179/270
FRAN045	439030	T	C	synonymous	LOW	FTL_0464	hypothetical protein	438670	439269	-	240A>G	Ala80Ala	240/600	80/199
FRAN045	578068	T	C	synonymous	LOW	FTL_0591	Mobile element protein	577505	578185	+	537T>C	Thr179Thr	537/654	179/217
FRAN045	590597	A	C	synonymous	LOW	FTL_0602	formyltransferase	590061	590786	+	537A>C	Ser179Ser	537/726	179/241
FRAN045	617425	C	T	synonymous	LOW	FTL_0628	#N/A	#N/A	#N/A	#N/A	234C>T	Asn78Asn	234/690	78/229
FRAN045	871389	G	A	synonymous	LOW	FTL_0893	ATP-dependent Clp protease ATP-binding subunit ClpX	870394	871647	+	996G>A	Leu332Leu	996/1254	332/417
FRAN045	1143503	T	C	synonymous	LOW	FTL_1195	Mobile element protein	1143722	1144234	+	150T>C	Ser50Ser	150/882	50/293
FRAN045	1225932	A	G	synonymous	LOW	FTL_1285	Methionyl-tRNA formyltransferase (EC 2.1.2.9)	1225215	1226156	-	225T>C	Leu75Leu	225/942	75/313
FRAN045	1237248	C	T	synonymous	LOW	FTL_1298	Mobile element protein	1237467	1237979	+	150C>T	Ser50Ser	150/882	50/293
FRAN045	1238597	A	G	synonymous	LOW	FTL_1300	hypothetical protein	1238465	1238608	-	210T>C	Phe70Phe	210/342	70/113
FRAN045	1253638	C	T	synonymous	LOW	FTL_1316	Mobile element protein	1253857	1254369	+	150C>T	Ser50Ser	150/882	50/293
FRAN045	1282237	T	C	synonymous	LOW	FTL_1348	Mobile element protein	1281674	1282513	+	537T>C	Thr179Thr	537/813	179/270
FRAN045	1308315	A	G	synonymous	LOW	FTL_1374	LPS-assembly protein LptD @ Organic solvent tolerance protein precursor	1306909	1308687	+	1455A>G	Leu485Leu	1455/1827	485/608
FRAN045	1396289	A	C	synonymous	LOW	FTL_1471	Mobile element protein	1395654	1396319	+	609A>C	Ala203Ala	609/639	203/212
FRAN045	1474126	C	T	synonymous	LOW	FTL_1544	Mobile element protein	1474345	1474857	+	150C>T	Ser50Ser	150/882	50/293
FRAN045	1519945	G	A	synonymous	LOW	FTL_1591	Biotin carboxylase of acetyl-CoA carboxylase (EC 6.3.4.14)	1519078	1520433	-	489C>T	Gly163Gly	489/1356	163/451
FRAN045	1614952	C	T	synonymous	LOW	FTL_1681	Mobile element protein	1615171	1615683	+	150C>T	Ser50Ser	150/882	50/293
FRAN045	1706728	G	A	synonymous	LOW	FTL_1773	TyrA protein	1706264	1707049	-	322C>T	Leu108Leu	322/786	108/261
FRAN045	1759666	C	T	synonymous	LOW	FTL_1824	NADH-ubiquinone oxidoreductase chain G (EC 1.6.5.3)	1757689	1759893	-	390G>A	Glu130Glu	390/2367	130/788
FRAN045	3785	A	C	missense	MODERATE	FTL_0004	Mobile element protein	3336	3848	-	433T>G	Trp145Gly	433/882	145/293
FRAN045	36029	C	A	missense	MODERATE	FTL_0034	ATP-binding region, ATPase-like	35671	36711	-	683G>T	Arg228Ile	683/1041	228/346
FRAN045	55212	C	T	missense	MODERATE	FTL_0054	Mobile element protein	54408	54920	-	77G>A	Ser26Asn	77/882	26/293
FRAN045	77173	C	A	missense	MODERATE	FTL_0080	Mobile element protein	76775	77236	-	433G>T	Gly145Trp	433/831	145/276
FRAN045	77528	T	C	missense	MODERATE	FTL_0080	Mobile element protein	76775	77236	-	77A>G	Asn26Ser	77/831	26/276
FRAN045	100387	G	A	missense	MODERATE	FTL_0107	Mobile element protein	100679	101191	+	77G>A	Ser26Asn	77/882	26/293
FRAN045	100742	T	G	missense	MODERATE	FTL_0107	Mobile element protein	100679	101191	+	433T>G	Trp145Gly	433/882	145/293
FRAN045	101323	T	C	missense	MODERATE	FTL_0108	Predicted trehalose permease, MFS family, FucP subfamily	101192	102040	-	742A>G	Ile248Val	742/873	248/290
FRAN045	131076	T	G	missense	MODERATE	FTL_0128	Mobile element protein	131013	131525	+	433T>G	Trp145Gly	433/882	145/293
FRAN045	182096	G	T	missense	MODERATE	FTL_0180	Lipid A biosynthesis lauroyl acyltransferase (EC 2.3.1.241)	181606	182529	+	491G>T	Ser164Ile	491/924	164/307
FRAN045	184781	T	G	missense	MODERATE	FTL_0185	Mobile element protein	184718	185230	+	433T>G	Trp145Gly	433/882	145/293
FRAN045	225989	G	A	missense	MODERATE	FTL_0225	Translation elongation factor Ts	225941	226810	+	49G>A	Gly17Ser	49/870	17/289
FRAN045	297031	G	T	missense	MODERATE	FTL_0309	Pyruvate dehydrogenase E1 component (EC 1.2.4.1)	295558	298239	+	1474G>T	Asp492Tyr	1474/2682	492/893
FRAN045	299703	C	T	missense	MODERATE	FTL_0310	Dihydrolipoamide acetyltransferase component of pyruvate dehydrogenase complex (EC 2.3.1.12)	298257	299852	+	1447C>T	Pro483Ser	1447/1596	483/531
FRAN045	302079	T	G	missense	MODERATE	FTL_0314	Mobile element protein	302016	302528	+	442T>G	Trp148Gly	442/891	148/296
FRAN045	321444	T	G	missense	MODERATE	FTL_0339	Mobile element protein	321381	321893	+	433T>G	Trp145Gly	433/882	145/293
FRAN045	323271	T	G	missense	MODERATE	FTL_0342	Cryptochrome	322844	323338	+	428T>G	Val143Gly	428/495	143/164
FRAN045	326433	C	A	missense	MODERATE	FTL_0346	YheO-like PAS domain	326342	326839	+	92C>A	Ser31Tyr	92/498	31/165
FRAN045	331482	A	C	missense	MODERATE	FTL_0353	Mobile element protein	331033	331545	-	433T>G	Trp145Gly	433/882	145/293
FRAN045	351784	T	G	missense	MODERATE	FTL_0381	Fatty acid hydroxylase family (carotene hydroxylase/sterol desaturase)	351743	352534	+	42T>G	Phe14Leu	42/792	14/263
FRAN045	376740	C	T	missense	MODERATE	FTL_0408	HIT family hydrolase	376656	376994	+	85C>T	His29Tyr	85/339	29/112
FRAN045	403205	C	T	missense	MODERATE	FTL_0436	Isoleucyl-tRNA synthetase (EC 6.1.1.5)	400504	403311	-	107G>A	Gly36Asp	107/2808	36/935
FRAN045	408673	T	G	missense	MODERATE	FTL_0440	Mobile element protein	408610	409071	+	433T>G	Trp145Gly	433/831	145/276
FRAN045	488994	A	C	missense	MODERATE	FTL_0503	Mobile element protein	488545	489057	-	433T>G	Trp145Gly	433/882	145/293
FRAN045	538735	G	A	missense	MODERATE	FTL_0556	3'-to-5' exoribonuclease RNase R	537646	539709	+	1279G>A	Gly427Ser	1279/2253	427/750
FRAN045	596179	T	G	missense	MODERATE	FTL_0607	Mobile element protein	596116	596628	+	433T>G	Trp145Gly	433/882	145/293
FRAN045	722984	T	G	missense	MODERATE	FTL_0733	Mobile element protein	722921	723433	+	433T>G	Trp145Gly	433/882	145/293
FRAN045	768943	A	C	missense	MODERATE	FTL_0783	Mobile element protein	768494	769006	-	433T>G	Trp145Gly	433/882	145/293
FRAN045	794101	G	T	missense	MODERATE	FTL_0806	Amino acid-proton symporter related protein	793447	794955	+	655G>T	Val219Phe	655/1509	219/502
FRAN045	803144	A	C	missense	MODERATE	FTL_0819	#N/A	#N/A	#N/A	#N/A	96T>G	Ile32Met	96/402	32/133
FRAN045	828735	T	G	missense	MODERATE	FTL_0847	Protein translocase subunit YajC	828660	829016	+	76T>G	Ser26Ala	76/357	26/118
FRAN045	848702	G	A	missense	MODERATE	FTL_0867	putative lipoprotein	847543	849000	-	299C>T	Thr100Ile	299/1458	100/485
FRAN045	1018819	T	G	missense	MODERATE	FTL_1066	2-keto-4-pentenoate hydratase (EC 4.2.1.80)	1018575	1019168	+	245T>G	Ile82Arg	245/594	82/197
FRAN045	1041729	G	T	missense	MODERATE	FTL_1093	Peptide-methionine (R)-S-oxide reductase MsrB (EC 1.8.4.12) / Peptide-methionine (S)-S-oxide reductase MsrA (EC 1.8.4.11)	1041501	1042355	+	229G>T	Asp77Tyr	229/855	77/284
FRAN045	1044493	A	C	missense	MODERATE	FTL_1096	Outer membrane protein	1043815	1044936	-	444T>G	Asp148Glu	444/1122	148/373
FRAN045	1083162	G	T	missense	MODERATE	FTL_1141	3-oxoacyl-[acyl-carrier-protein] synthase, KASIII (EC 2.3.1.180)	1083079	1083891	-	889C>A	His297Asn	889/972	297/323
FRAN045	1085634	G	T	missense	MODERATE	FTL_1144	FIG01269488: protein, clustered with ribosomal protein L32p	1085518	1086021	-	388C>A	Pro130Thr	388/504	130/167
FRAN045	1095381	T	G	missense	MODERATE	FTL_1153	Mobile element protein	1095318	1095830	+	433T>G	Trp145Gly	433/882	145/293
FRAN045	1095962	T	C	missense	MODERATE	FTL_1154	#N/A	#N/A	#N/A	#N/A	742A>G	Ile248Val	742/873	248/290
FRAN045	1188499	A	C	missense	MODERATE	FTL_1241	Mobile element protein	1188050	1188562	-	433T>G	Trp145Gly	433/882	145/293
FRAN045	1196925	T	C	missense	MODERATE	FTL_1252	ATP-dependent RNA helicase RhlE (EC 3.6.4.13)	1196799	1198124	-	1200A>G	Ile400Met	1200/1326	400/441
FRAN045	1200638	C	T	missense	MODERATE	FTL_1257	#N/A	#N/A	#N/A	#N/A	281C>T	Thr94Ile	281/567	94/188
FRAN045	1231324	A	C	missense	MODERATE	FTL_1290	Mobile element protein	1230875	1231387	-	433T>G	Trp145Gly	433/882	145/293
FRAN045	1246312	G	A	missense	MODERATE	FTL_1308	Dihydrofolate synthase (EC 6.3.2.12) @ Folylpolyglutamate synthase (EC 6.3.2.17)	1245735	1246886	-	605C>T	Thr202Met	605/1182	202/393
FRAN045	1269488	A	C	missense	MODERATE	FTL_1334	L-serine dehydratase, beta subunit (EC 4.3.1.17) / L-serine dehydratase, alpha subunit (EC 4.3.1.17)	1268658	1270031	-	544T>G	Cys182Gly	544/1374	182/457
FRAN045	1282692	A	C	missense	MODERATE	FTL_1349	#N/A	#N/A	#N/A	#N/A	433T>G	Trp145Gly	433/828	145/275
FRAN045	1301180	A	C	missense	MODERATE	FTL_1369	Mobile element protein	1300731	1301243	-	433T>G	Trp145Gly	433/882	145/293
FRAN045	1309598	C	T	missense	MODERATE	FTL_1376	NAD(P)H-hydrate epimerase (EC 5.1.99.6) / ADP-dependent (S)-NAD(P)H-hydrate dehydratase (EC 4.2.1.136)	1309308	1310771	-	1204G>A	Ala402Thr	1204/1494	402/497
FRAN045	1323603	G	T	missense	MODERATE	FTL_1393	Peptidyl-prolyl cis-trans isomerase PpiC (EC 5.2.1.8)	1323365	1323643	-	41C>A	Ser14Tyr	41/279	14/92
FRAN045	1331206	A	C	missense	MODERATE	FTL_1402	Mobile element protein	1330757	1331269	-	433T>G	Trp145Gly	433/882	145/293
FRAN045	1372886	A	C	missense	MODERATE	FTL_1446	#N/A	#N/A	#N/A	#N/A	433T>G	Trp145Gly	433/828	145/275
FRAN045	1387117	A	C	missense	MODERATE	FTL_1462	Mobile element protein	1386668	1387180	-	433T>G	Trp145Gly	433/882	145/293
FRAN045	1396287	G	A	missense	MODERATE	FTL_1471	Mobile element protein	1395654	1396319	+	607G>A	Ala203Thr	607/639	203/212
FRAN045	1474408	T	G	missense	MODERATE	FTL_1544	Mobile element protein	1474345	1474857	+	433T>G	Trp145Gly	433/882	145/293
FRAN045	1483791	T	C	missense	MODERATE	FTL_1552	uncharacterized conserved secreted protein	1482574	1484487	-	697A>G	Thr233Ala	697/1914	233/637
FRAN045	1499817	T	C	missense	MODERATE	FTL_1571	Thioredoxin reductase (EC 1.8.1.9)	1499219	1500169	+	599T>C	Ile200Thr	599/951	200/316
FRAN045	1505939	C	T	missense	MODERATE	FTL_1579	hypothetical protein	1505934	1506653	-	715G>A	Val239Ile	715/720	239/239
FRAN045	1539868	A	T	missense	MODERATE	FTL_1611	Glycosyl transferase, family 2	1539150	1540103	-	236T>A	Leu79Gln	236/954	79/317
FRAN045	1549014	A	C	missense	MODERATE	FTL_1619	Mll1762 protein	1548593	1549348	+	422A>C	Lys141Thr	422/756	141/251
FRAN045	1691274	G	A	missense	MODERATE	FTL_1756	Glycerol-3-phosphate dehydrogenase (EC 1.1.5.3)	1690130	1691662	-	389C>T	Ala130Val	389/1533	130/510
FRAN045	1749312	A	C	missense	MODERATE	FTL_1815	Mobile element protein	1748863	1749375	-	433T>G	Trp145Gly	433/882	145/293
FRAN045	1788973	A	G	missense	MODERATE	FTL_1860	Phosphoribosylformylglycinamidine synthase, synthetase subunit (EC 6.3.5.3) / Phosphoribosylformylglycinamidine synthase, glutamine amidotransferase subunit (EC 6.3.5.3)	1788213	1792085	-	3113T>C	Ile1038Thr	3113/3873	1038/1290
FRAN045	43374	G	A	upstream	MODIFIER	FTL_0042	Mobile element protein	42739	43392	-	-9C>T
FRAN045	62054	A	C	upstream	MODIFIER	FTL_0062	Transcriptional regulator, LysR family	61557	62048	-	-6T>G
FRAN045	256817	T	C	upstream	MODIFIER	FTL_0269	NADP-specific glutamate dehydrogenase (EC 1.4.1.4)	254991	256340	-	-477A>G
FRAN045	339875	G	T	downstream	MODIFIER	FTL_0365	0	338797	339852	+	*23G>T
FRAN045	340765	T	C	upstream	MODIFIER	FTL_0366	#N/A	#N/A	#N/A	#N/A	-218A>G
FRAN045	356945	T	C	upstream	MODIFIER	FTL_0387	Alanine transaminase (EC 2.6.1.2)	355654	356844	-	-101A>G
FRAN045	384441	T	C	upstream	MODIFIER	FTL_0415	hypothetical protein	383686	384204	-	-237A>G
FRAN045	555066	G	T	upstream	MODIFIER	FTL_0575	Mobile element protein	554219	554887	-	-206C>A
FRAN045	717695	T	G	upstream	MODIFIER	FTL_0728	hypothetical protein	717830	718165	+	-9T>G
FRAN045	840434	A	C	upstream	MODIFIER	FTL_0860	hypothetical protein	839720	840337	-	-97T>G
FRAN045	849877	G	T	upstream	MODIFIER	FTL_0868	Mobile element protein	849036	849698	-	-206C>A
FRAN045	965499	A	C	upstream	MODIFIER	FTL_0998	hypothetical protein	965567	966247	+	-68A>C
FRAN045	1068444	G	T	upstream	MODIFIER	FTL_1123	Iron-regulated protein frpC	1068466	1069368	+	-22G>T
FRAN045	1281684	T	C	upstream	MODIFIER	FTL_1347	hypothetical protein	1281238	1281408	-	-276A>G
FRAN045	1500397	A	G	upstream	MODIFIER	FTL_1572	Mobile element protein	1500438	1501124	+	-68A>G
FRAN045	1858666	A	G	upstream	MODIFIER	FTL_1926	Mobile element protein	1858199	1858537	-	-9T>C
